# Supplementary material for: Most Random Gene Expression Signatures Are Significantly Associated with Breast Cancer Outcome
Source: PLoS Comput Biol. 2011 Oct 20;7(10):e1002240. doi: 10.1371/journal.pcbi.1002240 (PMC3197658; doi:10.1371/journal.pcbi.1002240)
Supplement: Dataset S1 — Script and data underlying this paper (size is 87 MB, unpack with UNIX bunzip2 then ‘tar xvf’). (BZIP2) [file pcbi.1002240.s001.zip]

Archive with 39 entries (35 files):
- ploscb-venet-dumont-detours
- ploscb-venet-dumont-detours/clean-all.sh
- ploscb-venet-dumont-detours/data
- ploscb-venet-dumont-detours/data/expression-data-loi-os.Rda
- ploscb-venet-dumont-detours/data/expression-data-loi-rfs.Rda
- ploscb-venet-dumont-detours/data/expression-data-nki-os.Rda
- ploscb-venet-dumont-detours/data/expression-data-nki-rfs.Rda
- ploscb-venet-dumont-detours/data/signatures.Rda
- ploscb-venet-dumont-detours/R
- ploscb-venet-dumont-detours/R/adjust-expression-methods.R
- ploscb-venet-dumont-detours/R/constants-loi-os.R
- ploscb-venet-dumont-detours/R/constants-loi-rfs.R
- ploscb-venet-dumont-detours/R/constants-nki-os.R
- ploscb-venet-dumont-detours/R/constants-nki-rfs.R
- ploscb-venet-dumont-detours/R/constants-sotiriou-os.R
- ploscb-venet-dumont-detours/R/constants-sotiriou-rfs.R
- ploscb-venet-dumont-detours/R/constants.R
- ploscb-venet-dumont-detours/R/forest-permuted-index.R
- ploscb-venet-dumont-detours/R/forest.R
- ploscb-venet-dumont-detours/R/individual-genes.R
- ploscb-venet-dumont-detours/R/individual-signature-report.R
- ploscb-venet-dumont-detours/R/install-packages.R
- ploscb-venet-dumont-detours/R/meta.R
- ploscb-venet-dumont-detours/R/methods.R
- ploscb-venet-dumont-detours/R/msigdb.R
- ploscb-venet-dumont-detours/R/my-forest.R
- ploscb-venet-dumont-detours/R/noncancer-signatures.R
- ploscb-venet-dumont-detours/R/outcome-association-methods.R
- ploscb-venet-dumont-detours/R/random.R
- ploscb-venet-dumont-detours/R/scatter-pcna-cor-vs-hr.R
- ploscb-venet-dumont-detours/R/setup.R
- ploscb-venet-dumont-detours/R/wong.R
- ploscb-venet-dumont-detours/README.txt
- ploscb-venet-dumont-detours/run-all.sh
- ploscb-venet-dumont-detours/run-analysis.sh
- ploscb-venet-dumont-detours/tex
- ploscb-venet-dumont-detours/tex/individual-signature-report.tex
- ploscb-venet-dumont-detours/tex/methods.tex
- ploscb-venet-dumont-detours/tex/supplementary-information.tex
