# Supplementary material for: Most Random Gene Expression Signatures Are Significantly Associated with Breast Cancer Outcome
Source: PLoS Comput Biol. 2011 Oct 20;7(10):e1002240. doi: 10.1371/journal.pcbi.1002240 (PMC3197658; doi:10.1371/journal.pcbi.1002240)
Supplement: Dataset S1 — Script and data underlying this paper (size is 87 MB, unpack with UNIX bunzip2 then ‘tar xvf’). (BZIP2) [file pcbi.1002240.s001.zip › ploscb-venet-dumont-detours/R/adjust-expression-methods.R]

###########################################################
## Functions to compute and plot super index and to
## deconvolve it.

## Vincent Detours, IRIBHM-ULB
###########################################################

#compute metagene
compute.metagene <-  function(e, s) {
  x <- e$data[e$genes %in% s$sig,]
  return(apply(x, 2, function(z) median(z, na.rm=T)))
}


#adusting expression linearly according to variable v
lmAdjustVariable <- function(e, v, p=NA)
{
  z <- lm(e ~ v)
  if (!is.na(p) && summary(z)$coefficients[2, 4] > p)
    return(e)
  else
    return(z$residuals+mean(e))
}
  
lmAdjustExpression <- function(e, v, p=NA)
{
  x <- e$data
  res <- apply(x, 1, lmAdjustVariable, v=v, p=p)
  e$data <- t(res)
  return(e)
}


lmScatter <- function(x, y, ...)
{
  plot(x, y, ...)
  abline(lm(y ~ x), col="red")
}


#adusting expression nonlinearly according to variable v
loessAdjustVariable <- function(e, v)
{
  z <- loess(e ~ v)
  return(z$residuals+mean(e))
}
  
loessAdjustExpression <- function(e, v)
{
  x <- e$data
  res <- apply(x, 1, loessAdjustVariable, v=v)
  e$data <- t(res)
  return(e)
}

loessScatter <- function(x, y, ...)
{
  plot(x, y, ...)
  i <- sort(x, index.return=T)$ix
  lines(x[i], loess(y[i] ~ x[i])$fitted, col="red")
}


##scatter plot with loess and linear fits
lmLoessScatter <- function(x, y, ...)
{
  plot(x, y, ...)
  abline(lm(y ~ x), col="blue", lwd=5)
  i <- sort(x, index.return=T)$ix
  lines(x[i], loess(y[i] ~ x[i])$fitted, col="green", lwd=2)
}
