# Supplementary material for: Most Random Gene Expression Signatures Are Significantly Associated with Breast Cancer Outcome
Source: PLoS Comput Biol. 2011 Oct 20;7(10):e1002240. doi: 10.1371/journal.pcbi.1002240 (PMC3197658; doi:10.1371/journal.pcbi.1002240)
Supplement: Dataset S1 — Script and data underlying this paper (size is 87 MB, unpack with UNIX bunzip2 then ‘tar xvf’). (BZIP2) [file pcbi.1002240.s001.zip › ploscb-venet-dumont-detours/R/constants-nki-rfs.R]

####################################################
## Parameters of the analysis
##
## Vincent Detours, IRIBHM/ULB
####################################################

####################################################
##system
nproc <- 6 #number of CPU cores

####################################################
##data
expression.data <- "nki"   ##"nki"|"loi"
end.point <- "rfs"         ##"rfs"|"os"

####################################################
##random signatures
nsig <- 1000  ##number of random signatures to be tested
              ##per literature signature

####################################################
##methods
score.method <- "binaryPC1Score"
survival.association.method <- "logRankP"

####################################################
## cross-validation parameters
ncv <- 1000
cv.fold <- 0.9

## Random number generator seed
time <- Sys.time() ##system time or number from previous runs to be reproduced
time               ##use this number to reproduce the exact same calculation
set.seed(time)


####################################################
## Misc.
output.dir <- paste("output", expression.data, end.point, sep="-")
