# Supplementary material for: Most Random Gene Expression Signatures Are Significantly Associated with Breast Cancer Outcome
Source: PLoS Comput Biol. 2011 Oct 20;7(10):e1002240. doi: 10.1371/journal.pcbi.1002240 (PMC3197658; doi:10.1371/journal.pcbi.1002240)
Supplement: Dataset S1 — Script and data underlying this paper (size is 87 MB, unpack with UNIX bunzip2 then ‘tar xvf’). (BZIP2) [file pcbi.1002240.s001.zip › ploscb-venet-dumont-detours/R/forest.R]

#################################################################
## Draw forest plot of signatures for original and PCNA-meatagene
## adjusted data
##
## Vincent Detours, IRIBHM/ULB
#################################################################

#################################################################
## Load code & data
source("../R/outcome-association-methods.R")
source("../R/my-forest.R") ##hacked version of rmeta packages 'forestplot'

source("../R/constants.R", echo=T)

load("preprocessed-data.Rda")
load("../data/signatures.Rda")


#################################################################
## Run Cox analysis and draw Kaplan-Meier plots for all
## signatures in the original and adjusted data sets.
outcome <- function(e, s, lab="", ...) {
  x <- e
  cat(s$name)
  x$data <- x$data[x$genes %in% s$sig,]
  sc <- do.call(score.method, list(x))
  su <- x$survival
  pdf(paste("km-", lab, "-", s$name, ".pdf", sep=""), w=6, h=6)
  res <- km(formula("su ~ sc"), ...)
  dev.off()
  return(as.vector(res))
}

f <- function(name) {
  c(outcome(study.med, cancer.signatures[[name]], lab=paste(end.point, "-org", sep=""), ylab=end.point, xlab="time [yr]"),
    outcome(study.adj, cancer.signatures[[name]], lab=paste(end.point, "-adj", sep=""), ylab=end.point, xlab="time [yr]"))
}

x <- sapply(names(cancer.signatures), f)


#################################################################
## format table for forest plot
original <- x[c(1:3, 5),] 
adjusted <- x[c(7:9, 11),]
i <- sort(original[1,], dec=T, ind=T)$ix
original <- original[,i]
adjusted <- adjusted[,i]

all <- t(do.call("cbind", (lapply(1:ncol(original), function(i) cbind(original[,i], adjusted[,i])))))
colnames(all) <- c("rr", "ci.low", "ci.high", "p")
rownames(all)[seq(2, nrow(all), 2)] <- paste(colnames(original), "adj", sep=".")
rownames(all)[seq(1, nrow(all), 2)] <- colnames(original)

labels <- rep("", nrow(all))
labels[seq(1, nrow(all), 2)] <- toupper(gsub("^(\\w*)200.*", "\\1", colnames(original)))
colnames(original)
tab <- rbind(c("", "HR", "p"),
             cbind(cbind(labels,
                         as.character(signif(all[,1],d=2)),
                         as.character(signif(all[,4],d=1)))))

save(all, tab, file="forestplot.Rda", compress=T)

pdf("forestplot.pdf", w=6, h=21)
forestplot(tab,
           unlist(c(NA, all[,"rr"])),
           unlist(c(NA, all[,"ci.low"])),
           unlist(c(NA, all[,"ci.high"])),
           zero=1, clip=c(0, 6), xlab="HR",
           colbox=c(NA, rep(c("blue", "red"), length(cancer.signatures))),
           col=meta.colors(box=c("royalblue", "red"),line="darkblue", summary="royalblue"))
dev.off()


#################################################################
#quit
sessionInfo()
q(save="no")
