# Supplementary material for: Most Random Gene Expression Signatures Are Significantly Associated with Breast Cancer Outcome
Source: PLoS Comput Biol. 2011 Oct 20;7(10):e1002240. doi: 10.1371/journal.pcbi.1002240 (PMC3197658; doi:10.1371/journal.pcbi.1002240)
Supplement: Dataset S1 — Script and data underlying this paper (size is 87 MB, unpack with UNIX bunzip2 then ‘tar xvf’). (BZIP2) [file pcbi.1002240.s001.zip › ploscb-venet-dumont-detours/R/individual-genes.R]

###########################################################
## Individual genes outcome assiciation and meta-PCNA
## correlation

## Vincent Detours, IRIBHM-ULB
###########################################################

###########################################################
## Load code & data
library(qvalue)

source("../R/adjust-expression-methods.R")
source("../R/outcome-association-methods.R")
source("../R/constants.R", echo=T)

load("preprocessed-data.Rda")
load("../data/signatures.Rda")

###########################################################
##get HR of genes significantly associated with outcome
gene.cox <- apply(study$data, 1,
             function(z) {
               z <- logRankP(z, study$survival)
               z$survival.index})

sum(gene.cox<log10(0.05))/length(gene.cox) ##fraction genes with p<0.05

q <- log10(qvalue(10**gene.cox)$qvalues)
i <- q < log10(0.05) 
sum(i)/length(i) ##fraction of genes  significantly associated with outcome
sum(i) ## absolute number 
q <- q[i]
names(q) <- study$genes[i]


###########################################################
## get meta-PCNA correlation for the OUTCOME-significant genes
d <- study$data[study$genes %in% names(q),]
cor <- apply(d, 1, function(z) cor(z, metagene, use="pa"))
cor.all <- apply(study$data, 1, function(z) cor(z, metagene, use="pa"))
length(cor)

save(cor, cor.all, file="density-all-outcome-associated.Rda", compress=T)


###########################################################
## Plots distributions of correlations
##
pdf("density-all-outcome-associated.pdf", w=6, h=6) 
par(mar=c(6, 6, 1, 0.5) + 0.1) # mar=c(bottom, left, top, right)
par(mgp=c(4, 1.5, 0))
plot(density(cor.all, from=-1, to=1, bw=0.05), type="n", xlab="PCNA metagene corr.",
     , cex.axis=2.5, lwd=3, main="", cex.lab=2.5,  xaxt="n")
axis(1, at=c(-1,0,1), labels=c(-1,0,1), cex.axis=2.5)
abline(v=c(-0.5,0,0.5), col="grey", lwd=2)
lines(density(cor.all, from=-1, to=1, bw=0.05), col="black", lwd=3)
lines(density(cor, from=-1, to=1, bw=0.05), col="red", lwd=3)
legend(-1.35, 2.1, legend=c("OS-corr.\ngenes", "all genes"), text.col=c("red", "black"), cex=2.5, bty="n")
dev.off()


###########################################################
##fraction of outcome associated genes not associated significantly
##correlated with meta PCNA
cor.p <- apply(d, 1, function(z) cor.test(z, metagene)$p.value)
sum(cor.p>0.05)/length(cor.p)
outcome.not.pcna <- list(sig=names(q)[cor.p>0.25], name="outcome.not.pcna")
outcome.pcna <- list(sig=names(q)[cor.p<0.05], name="outcome.pcna")

save(outcome.pcna, outcome.not.pcna, file="outcome-associated-not-pcna-correlated.Rda", compress=T)


###########################################################
## Hypergeometric test for significance of the overlap
## between Cell Press signatures and the genes associated
## with outcome but with meta-PCNA
hyperg <- function(i) {
    overlap <- sum(cancer.signatures[[i]]$sig %in% outcome.not.pcna$sig)
    sig.size <- sum(cancer.signatures[[i]]$sig %in% study$genes)
    not.pcna.size <- length(outcome.not.pcna$sig)
    not.not.pcna.size <- nrow(study$data) - not.pcna.size
    return(c(size=sig.size,
             overlap=overlap,
             p=signif(phyper(overlap-1, not.pcna.size, not.not.pcna.size, sig.size, lower.tail=FALSE), d=2)))
}

t(sapply(names(cancer.signatures), hyperg))


###########################################################
##quit
sessionInfo()
q(save='no')
