# Supplementary material for: Most Random Gene Expression Signatures Are Significantly Associated with Breast Cancer Outcome
Source: PLoS Comput Biol. 2011 Oct 20;7(10):e1002240. doi: 10.1371/journal.pcbi.1002240 (PMC3197658; doi:10.1371/journal.pcbi.1002240)
Supplement: Dataset S1 — Script and data underlying this paper (size is 87 MB, unpack with UNIX bunzip2 then ‘tar xvf’). (BZIP2) [file pcbi.1002240.s001.zip › ploscb-venet-dumont-detours/R/individual-signature-report.R]

#################################################################
## Glue together signtures-specific graphics and info into
## a unique latex file
##
## Vincent Detours, IRIBHM/ULB
#################################################################

library(annotate)

#################################################################
## Load code & data
source("../R/constants.R", echo=T)

load("../output-nki-os/preprocessed-data.Rda")
load("../data/signatures.Rda")
n <- names(cancer.signatures)


report <- "individual-signature-report.tex"

x <- n[3]

sig.report <- function(x) {
  ##open section
  cat("\\subsection{", x, "}\n\n", sep="", append=TRUE, file=report)

  ##publication info

  if (x=="META-PCNA") {
    cat("This publication.\n", sep="", append=TRUE, file=report)
  } else {
    z <- pubmed(cancer.signatures[[x]]$pmid)
    z <- xmlRoot(z)[[1]]
    z <- buildPubMedAbst(z)
  
    cat("\\begin{itemize}\n", sep="", append=TRUE, file=report)
    cat("\\item Title of publication: ", articleTitle(z), "\n", sep="", append=TRUE, file=report)
    cat("\\item Authors:", paste(authors(z), sep=", "), "\n", sep=" ", append=TRUE, file=report)
    cat("\\item Journal: ", journal(z), "\n", sep="", append=TRUE, file=report)
    cat("\\item Date of publication: ", pubDate(z), "\n", sep="", append=TRUE, file=report)
    cat("\\item PubMed ID: \\href{http://www.ncbi.nlm.nih.gov/pubmed?term=", pmid(z), "}{", pmid(z), "}\n", sep="", append=TRUE, file=report)
    cat("\\end{itemize}\n", sep="", append=TRUE, file=report)
  }  
  ##signature info
  cat(length(cancer.signatures[[x]]$sig),
      " genes symbols from this signature had aliases in Unigene. Among them, ",
      sum(cancer.signatures[[x]]$sig %in% study$genes),
      " are printed on the microarrays used here-in.\n\n", sep="", append=TRUE, file=report)

  ##graphics
  cat("\\includegraphics[width=0.3\\textwidth]{../output-nki-os/km-os-org-", x, ".pdf}\n",
      "\\includegraphics[width=0.3\\textwidth]{../output-nki-os/km-os-adj-", x, ".pdf}\n",
      "\\includegraphics[width=0.3\\textwidth]{../output-nki-os/cor-pc-", x, ".pdf}\n\n",
      "\\includegraphics[width=0.3\\textwidth]{../output-loi-os/km-os-org-", x, ".pdf}\n",
      "\\includegraphics[width=0.3\\textwidth]{../output-loi-os/km-os-adj-", x, ".pdf}\n",
      "\\includegraphics[width=0.3\\textwidth]{../output-loi-os/cor-pc-", x, ".pdf}\n\n",      
      sep="", append=TRUE, file=report)
}


cat("\\section{Results for individual signatures}\n\n", append=FALSE, file=report)

cat("\\subsection{Preliminaries}\n\n",
    "Graphics generated for each individual signatures are presented as follows.",
    "Left-hand side plots are Kaplan-Meier curves for outcome association estimated with the PC1 method described above.",
    "Center plots: same with expression data adjusted for the meta-PCNA index.",
    "Right-hand side plots, bottom panels: \\% of variance explained by the first 10 components of the signature (or $1-n$ if the signature includes $n<10$ genes);",
    "top panels: correlation of individual components with meta-PCNA.", 
    "Graphics in the top rows are for the NKI cohort, and Loi et al. cohort in the bottom row, overall survival is the end-point in both cases.\n\n",
    append=TRUE, file=report)

sapply(n, sig.report) ##generate subsection for each signature


#quit
sessionInfo()
q(save='no')
