# Supplementary material for: Most Random Gene Expression Signatures Are Significantly Associated with Breast Cancer Outcome
Source: PLoS Comput Biol. 2011 Oct 20;7(10):e1002240. doi: 10.1371/journal.pcbi.1002240 (PMC3197658; doi:10.1371/journal.pcbi.1002240)
Supplement: Dataset S1 — Script and data underlying this paper (size is 87 MB, unpack with UNIX bunzip2 then ‘tar xvf’). (BZIP2) [file pcbi.1002240.s001.zip › ploscb-venet-dumont-detours/R/install-packages.R]

###########################################################
## Install packages required for the analysis.

## Vincent Detours, IRIBHM-ULB
###########################################################

install.packages(c("qvalue", "multicore", "robust", "rmeta", "amap", "survival", "beanplot"))
source("http://bioconductor.org/biocLite.R")
biocLite("annotate")

###########################################################
##quit
sessionInfo()
q(save="no")
