# Supplementary material for: Most Random Gene Expression Signatures Are Significantly Associated with Breast Cancer Outcome
Source: PLoS Comput Biol. 2011 Oct 20;7(10):e1002240. doi: 10.1371/journal.pcbi.1002240 (PMC3197658; doi:10.1371/journal.pcbi.1002240)
Supplement: Dataset S1 — Script and data underlying this paper (size is 87 MB, unpack with UNIX bunzip2 then ‘tar xvf’). (BZIP2) [file pcbi.1002240.s001.zip › ploscb-venet-dumont-detours/R/meta.R]

#################################################################
## Compare outcome estimates between cohorts/end-points
##
## Vincent Detours, IRIBHM/ULB
#################################################################

load("../output-nki-os/forestplot.Rda")
nki.os <- all
load("../output-loi-os/forestplot.Rda")
loi.os <- all

load("../output-nki-rfs/forestplot.Rda")
nki.rfs <- all
load("../output-loi-rfs/forestplot.Rda")
loi.rfs <- all

panel.cor <- function(x, y, digits=2, prefix="", cex.cor)
{
    usr <- par("usr"); on.exit(par(usr))
    par(usr = c(0, 1, 0, 1))
    r <- abs(cor(x, y))
    txt <- format(c(r, 0.123456789), digits=digits)[1]
    txt <- paste(prefix, txt, sep="")
    if(missing(cex.cor)) cex <- 0.8/strwidth(txt)
    text(0.5, 0.5, txt, cex = cex * r)
}

pdf("pairs-hr.pdf")
x <- cbind(nki.os[,1], nki.rfs[,1], loi.os[,1], loi.rfs[,1])
colnames(x) <- c("NKI OS", "NKI RFS", "LOI OS", "LOI RFS")
x <- x[-grep("adj$", rownames(all)),]
pairs(x, lower.panel=panel.cor)
dev.off()
summary(x)

pdf("pairs-p.pdf")
x <- log10(cbind(nki.os[,4], nki.rfs[,4], loi.os[,4], loi.rfs[,4]))
colnames(x) <- c("NKI OS", "NKI RFS", "LOI OS", "LOI RFS")
x <- x[-grep("adj$", rownames(all)),]
pairs(x, lower.panel=panel.cor)
dev.off()
summary(x)


#################################################################
sessionInfo()
q(save='no')
