# Supplementary material for: Most Random Gene Expression Signatures Are Significantly Associated with Breast Cancer Outcome
Source: PLoS Comput Biol. 2011 Oct 20;7(10):e1002240. doi: 10.1371/journal.pcbi.1002240 (PMC3197658; doi:10.1371/journal.pcbi.1002240)
Supplement: Dataset S1 — Script and data underlying this paper (size is 87 MB, unpack with UNIX bunzip2 then ‘tar xvf’). (BZIP2) [file pcbi.1002240.s001.zip › ploscb-venet-dumont-detours/R/methods.R]

###########################################################
## Estimate the stability and performance of HC, kmean and
## PC1 regarding estimate of association of a multigene
## signature with outcome

## Vincent Detours, IRIBHM-ULB
###########################################################

library(multicore)
library(robust)

source("../R/outcome-association-methods.R")

###########################################################
## Global constants
source("../R/constants.R", echo=T)

###########################################################
##load expression data and signatures
load("preprocessed-data.Rda")
load("../data/signatures.Rda")

##run cross-validation
HC <- testScoringMethod("binaryHCScore", study.med, cancer.signatures, ncv, cv.fold)
kmeans <- testScoringMethod("binaryKmeansScore", study.med, cancer.signatures, ncv, cv.fold)
PC1 <- testScoringMethod("binaryPC1Score", study.med, cancer.signatures, ncv, cv.fold)

methods <- list(HC=HC, kmeans=kmeans, PC1=PC1)
save(methods, file="compare-methods.Rda", compress=T)


###########################################################
## boxplots of HR and p-values

myboxplot <- function(x, col, ...)
{
  boxplot(as.data.frame(x), range=0, horizontal=TRUE, what=c(0,1,1,0),
           pch=".", las=1, cex.lab=1.5, plot=FALSE, ...)
  boxplot(as.data.frame(x)[-1,], range=0, horizontal=TRUE, notch=TRUE,
           pch=".", las=1, cex.lab=1.5, col=col, ...)
  points(x[1,], 1:ncol(x), pch=4, cex=2,  col="black")
}

multiboxplot <- function(l, metrics, decrease=TRUE, ...)
{
  med <- apply(l[["PC1"]][[metrics]][-1,], 2, median)
  i <- sort(med, dec=decrease, index.return=T)$ix
  l <- lapply(l, function(x) x[[metrics]][,i])

  n <- length(l)
  nc <- sum(sapply(l, ncol))
  nr <- max(sapply(l, nrow))
  x <- as.data.frame(matrix(NA, nrow=nr, ncol=nc))
  for (i in 1:ncol(l[[1]]))
    x[, ((i-1)*n+1):(i*n)] <- sapply(l, function(z) z[,i])
  myboxplot(x, yaxt="n", col=1+1:n, ...)
  y <- (1:ncol(l[[1]]))*n - n/3
  labels <- toupper(gsub("^(\\w*)200.*", "\\1", colnames(l[[1]])))
  axis(2, at=y, labels=labels, las=1)
}

pdf("boxplot-outcome-methods-hr.pdf", w=8, h=16)
par(mar=c(5, 8, 4, 1) + 0.1) # mar=c(bottom, left, top, right)
multiboxplot(methods, "HR", xlab="HR", ylim=c(1, 6), dec=F)
dev.off()

pdf("boxplot-outcome-methods-p.pdf", w=8, h=16)
par(mar=c(5, 8, 4, 1) + 0.1) # mar=c(bottom, left, top, right)
multiboxplot(methods, "logrankp", xlab=expression("p-value " (log[10])))
abline(v=log10(0.05), lwd=3, col="blue")
axis(side=3, at=log10(0.05), labels=expression(p=log[10](0.05)),
     tick=T, col="blue", cex.axis=1.5, col.axis="blue")
dev.off()


###########################################################
## compare methods through robust regression on method
## and signature

compare.methods <- function(l, metrics, decrease=TRUE, ...)
{
  ##build a data.frame with method and signature factor
  l <- lapply(l, function(x) x[[metrics]])
  f <- function(x) {
    method <- rep(x, length(as.vector(l[[x]][-1,])))
    signature <- as.vector(sapply(colnames(l[[x]]), function(z) rep(z, nrow(l[[x]][-1,]))))
    outcome <- as.vector(l[[x]][-1,])
    return(data.frame(method=method, signature=signature, outcome=outcome))
  }
  df <- do.call("rbind", lapply(names(l), f))

  ##run robust regression
  fit = lmRob(outcome ~ method + signature, df)
  summary(fit)
  return(fit)
}


x <- compare.methods(methods, "HR")
x <- compare.methods(methods, "logrankp")


###########################################################
##quit
sessionInfo()
q(save="no")
