# Supplementary material for: Most Random Gene Expression Signatures Are Significantly Associated with Breast Cancer Outcome
Source: PLoS Comput Biol. 2011 Oct 20;7(10):e1002240. doi: 10.1371/journal.pcbi.1002240 (PMC3197658; doi:10.1371/journal.pcbi.1002240)
Supplement: Dataset S1 — Script and data underlying this paper (size is 87 MB, unpack with UNIX bunzip2 then ‘tar xvf’). (BZIP2) [file pcbi.1002240.s001.zip › ploscb-venet-dumont-detours/R/msigdb.R]

#################################################################
## Association of MSigDB and random signatures with outcome
##
## Vincent Detours, IRIBHM/ULB
#################################################################

#################################################################
## Load code & data
source("../R/outcome-association-methods.R")
source("../R/constants.R", echo=T)

load("preprocessed-data.Rda")
load("../data/signatures.Rda")


#################################################################
## Filter out signatures <2 genes
mSigDB.c2 <- mSigDB.c2[1 < sapply(mSigDB.c2, function(x) length(x$sig))]
length(mSigDB.c2)

summary(sapply(mSigDB.c2, function(x) length(x$sig)))
#################################################################
## Run Cox analysis for all MSigDB c2 signatures
outcome <- function(e, s, lab="", ...) {
#  cat(s$name, " ", length(s$sig), "\n")
  x <- e
  x$data <- x$data[x$genes %in% s$sig,, drop=F]
  sc <- do.call(score.method, list(x))
  su <- x$survival
  res <- km(formula("su ~ sc"), display=FALSE, ...)
  return(as.vector(res))
}

f <- function(s) {
  outcome(study.med, s)
}

cox.mSiGDB <- sapply(mSigDB.c2, f)
rownames(cox.mSiGDB) <- c("HR", "ci.low", "ci.high", "N", "p", "beta")


#################################################################
## Run Cox analysis for random signature of same size as
## MSigDB c2 signatures

##Make random signatures
all.genes.ids <- unlist(sapply(mSigDB.c2, function(x) x$sig))
rnd.sigs <- lapply(mSigDB.c2, function (x) {
  x$sig <- sample(all.genes.ids, length(x$sig), replace=FALSE)
  x$sym <- NULL
  x})

cox.rnd <- sapply(rnd.sigs, f)
rownames(cox.rnd) <- c("HR", "ci.low", "ci.high", "N", "p", "beta")

save(cox.mSiGDB, cox.rnd, file="msigdb.Rda", compress=TRUE)
load("msigdb.Rda")

#################################################################
## plot distribution of p-values
pdf("density-p-msigdb-rnd.pdf", w=6, h=6) 
par(mar=c(6, 6, 3.0, 0.5) + 0.1) # mar=c(bottom, left, top, right)
par(mgp=c(4, 1.5, 0))
plot(density(log10(cox.mSiGDB["p",]), bw=0.2), type="n", xlab=expression("p-value " (log[10])),,
     , cex.axis=2.5, lwd=3, main="", cex.lab=2.5)
#rect(-20, -10, log10(0.05), 100, border=NA, col=rgb(0,100,0,50,maxColorValue=255))
abline(v=log10(0.05), col="grey", lwd=2)
axis(side=3, at=log10(0.05), labels=expression(p=log[10](0.05)),
     tick=T, col="black", cex.axis=1.5, col.axis="black")

lines(density(log10(cox.mSiGDB["p",]), bw=0.2), col="blue", lwd=3)
lines(density(log10(cox.rnd["p",]), bw=0.2), col="red", lwd=3)
legend(-14, 0.3, legend=c("mSigDB sig.", "random sig."), text.col=c("blue", "red"), cex=2.5, bty="n")
dev.off()

#################################################################
## fraction significant
sum(cox.mSiGDB["p",]<0.05)
sum(cox.mSiGDB["p",]<0.05)/ncol(cox.mSiGDB)
sum(cox.rnd["p",]<0.05)
sum(cox.rnd["p",]<0.05)/ncol(cox.rnd)

sum(cox.mSiGDB["p",]<1e-5)
sum(cox.mSiGDB["p",]<1e-5)/ncol(cox.mSiGDB)
sum(cox.rnd["p",]<1e-5)
sum(cox.rnd["p",]<1e-5)/ncol(cox.rnd)


##quit
sessionInfo()
q(save="no")
