# Supplementary material for: Most Random Gene Expression Signatures Are Significantly Associated with Breast Cancer Outcome
Source: PLoS Comput Biol. 2011 Oct 20;7(10):e1002240. doi: 10.1371/journal.pcbi.1002240 (PMC3197658; doi:10.1371/journal.pcbi.1002240)
Supplement: Dataset S1 — Script and data underlying this paper (size is 87 MB, unpack with UNIX bunzip2 then ‘tar xvf’). (BZIP2) [file pcbi.1002240.s001.zip › ploscb-venet-dumont-detours/R/noncancer-signatures.R]

#################################################################
## Cox/Kaplan-Meier analysis for 3 signatures a priori unrelated
## to cancer

## Vincent Detours, IRIBHM/ULB
#################################################################

#################################################################
## Load code & data
source("../R/outcome-association-methods.R")
source("../R/constants.R", echo=T)

load("preprocessed-data.Rda")
load("../data/signatures.Rda")

#################################################################
##compute outcome association
outcome <- function(e, s, lab="", ...) {
  x <- e
  x$data <- x$data[x$genes %in% s$sig,]
  sc <- do.call(score.method, list(x))
  su <- x$survival
  pdf(paste("km-", lab, "-", s$name, ".pdf", sep=""), w=6, h=6)
  res <- km(formula("su ~ sc"), ...)
  dev.off()
  return(as.vector(res))
}

lapply(noncancer.signatures, function(s) outcome(study.med, s, lab="org", xlab="time [yr]", ylab=end.point))


#################################################################
##quit
sessionInfo()
q(save='no')
