# Supplementary material for: Most Random Gene Expression Signatures Are Significantly Associated with Breast Cancer Outcome
Source: PLoS Comput Biol. 2011 Oct 20;7(10):e1002240. doi: 10.1371/journal.pcbi.1002240 (PMC3197658; doi:10.1371/journal.pcbi.1002240)
Supplement: Dataset S1 — Script and data underlying this paper (size is 87 MB, unpack with UNIX bunzip2 then ‘tar xvf’). (BZIP2) [file pcbi.1002240.s001.zip › ploscb-venet-dumont-detours/R/outcome-association-methods.R]

###########################################################
## Functions to assess association of a gene expression
## signature with outcome

## These functions perform two task
## -deriving a score from multidimentional gene expression
##  signal
## -measuring the association of the score with survival
##
## Several methods are implemented for each.

## Vincent Detours, IRIBHM-ULB
###########################################################

library(amap)
library(survival)
library(multicore)

###########################################################
## Derivation of a one-dimentional score from
## a multidimentional signature

##reduce expression data to signature's genes
getSignatureExpression <- function(e, s)
{
  i <- e$genes %in% s$sig
  e$data <- e$data[i,, drop=F] 
  e$genes <- e$genes[i]
  e$geneDescr <- e$geneDescr[i,, drop=F]
  e$idPlat <- NULL
  return(e)
}

##select random samples
selectRandomGenes <- function(e, n, ...)
{
  i <- sample(1:nrow(e$data), n)
  e$data <- e$data[i,, drop=F]
  e$genes <- e$genes[i]
  e$geneDescr <- e$geneDescr[i,, drop=F]
  e$idPlat <- NULL
  return(e)
}

##select random genes
selectRandomSamples <- function(e, p, ...)
{
  i <- sample(1:ncol(e$data), round(ncol(e$data)*p, d=0))
  e$data <- e$data[, i, drop=F]
  e$samples <- e$samples[, i, drop=F]
  e$survival <- e$survival[i,, drop=F]
  return(e)
}

## score = binary hierachical clustering partition
binaryHCScore <- function(e, method="correlation", link="average", nproc=2)
{
  hc <- hcluster(t(e$data), method=method, link=link, nbproc=nproc)
  part <- cutree(hc, k=2) - 1
  return(part)
}

## score = binary kmean partition
binaryKmeansScore <- function(e)
{
  part <- kmeans(t(e$data), 2)$cluster - 1
  return(part)
}

## score = first principal component
PC1Score <- function(e)
{
  pc1 <- prcomp(t(e$data))$x[,1]
  return(pc1)
}

## score = binary partition based on first principal component
binaryPC1Score <- function(e)
{
  pc1 <- PC1Score(e)
  m <- median(pc1)
  part <- as.numeric(pc1 > m)
  return(part)
}

## CV method, take binary score function as argument,
## compute a consensus matrix across CV rounds,
## then cluster it.
CVScore <- function(e, bsm, cvfold=10, cvpart=5)
{
  n <- ncol(e$data)

  cv <- matrix(NA, nrow=cvfold*cvpart, ncol=n)
  
  pv <- 1:n
  pv[1:n] <- 1:cvfold

  i <- 1
  x <- e

  ##run CV
  for (p in 1:cvpart) {
    pv <- sample(pv, n)
    for (f in 1:cvfold) {
      part <- pv != f
      x$data <- e$data[,part]      
      cv[i, part] <- do.call(bsm, list(x))
      i <- i + 1
    }
  }

  ##compute consensus matrix
  cm <- matrix(-1, nrow=n, ncol=n)
  for (i in 1:n)
    for (j in i:n)
      cm[i,j] <- cm[j,i] <- sum(!xor(cv[,i], cv[,j]), na.rm=T)
  
  ##cluster partition matrix
  cm <- list(data=cm)
  return(binaryHCScore(cm))
}

binaryHCCVScore <- function(e, cvfold=10, cvpart=5)
{
  CVScore(e, "binaryHCScore", cvfold, cvpart)
}

binaryKmeansCVScore <- function(e, cvfold=10, cvpart=5)
{
  CVScore(e, "binaryKmeansScore", cvfold, cvpart)
}

binaryPC1CVScore <- function(e, cvfold=10, cvpart=5)
{
  CVScore(e, "binaryPC1Score", cvfold, cvpart)
}


###########################################################
##measuring association of score with survival
##
## output is a study object with a sample-wise score
## and a study-wise association score

logRankP <- function(score, survival, ...)
{
  c <- summary(coxph(survival ~ score, ...))
  ci <- c$conf.int
  if (c$coef[1]<0) {
    ci <- 1/ci
    x <- ci[3]
    ci[3] <- ci[4]
    ci[4] <- x
    score = 1 - score ##not great formally for non-binary non-normalized scores
    coef <- -c$coef[1]
  }
  return(list(survival.index=log10(c$logtest["pvalue"]), survival.index.name="logrank p-value",
              hr=ci[1], hr.2.5=ci[3], hr.97.5=ci[4],
              n=c$n, logrank.p=log10(c$logtest["pvalue"]), ebeta=coef, score=score))
}

coxHR <- function(score, survival, ...)
{
  c <- logRankP(score, survival, ...)
  c$survival.index <- c$hr
  c$survival.index.name <- "HR"
  return(c)
}

CVOutcomeAssociationScore <- function(score, survival, fct, cvfold=10, cvpart=5)
{
  n <- length(score)

  pv <- 1:n
  pv[1:n] <- 1:cvfold

  i <- 1
  cv <- c()
  
  ##run CV
  for (p in 1:cvpart) {
    pv <- sample(pv, n)
    for (f in 1:cvfold) {
      part <- pv != f
      x <- do.call(fct, list(score=score[part], survival=survival[part]))
      cv <- c(x$survival.index, cv)
      i <- i + 1
    }
  }

  c <- list(survival.index=median(cv), survival.index.name=x$survival.index.name)
  
  return(c)
}

CVLogRankP <- function(score, survival, cvfold=10, cvpart=5, ...)
{
  CVOutcomeAssociationScore(score, survival, "logRankP", cvfold=10, cvpart=5)
}

CVCoxHR <- function(score, survival, cvfold=10, cvpart=5, ...)
{
  CVOutcomeAssociationScore(score, survival, "coxHR", cvfold=10, cvpart=5)
}

##run scoring method and apply each outcome association metrics on the result
testScoringMethod <- function(method, study, signatures, ncv, cv.fold)
{
  logrankp <- hr <- matrix(nrow=ncv+1, ncol=length(signatures))
  colnames(logrankp) <- colnames(hr) <- names(signatures)

  for (j in 1:length(signatures)) {
    ##first use the entire data set
    e <- getSignatureExpression(study, signatures[[j]])
    score <- do.call(method, list(e))
    a <- logRankP(score, e$survival)
    logrankp[1, j] <- a$logrank.p
    hr[1, j] <- a$hr
    ##now rerun on subsets
    x <- mclapply(1:ncv, function(i)
             { b <- selectRandomSamples(e, cv.fold)
               score <- do.call(method, list(b))
               a <- logRankP(score, b$survival)
               return(c(a$logrank.p, a$hr))
             }, mc.cores=nproc)
    x <- do.call("rbind", x)
    logrankp[-1, j] <- x[, 1]
    hr[-1, j] <- x[, 2]
  }

  res <- list(hr, logrankp)
  names(res) <- c("HR", "logrankp")
  return(res)
}


##run Cox analysis
cox <- function(frml, ...)
{
  c <- summary(coxph(frml, ...))
  ci <- c$conf.int
  if (c$coef[1]<0) {##present HR in term of bad vs. good prognosis
   ci <- 1/ci
    x <- ci[3]
    ci[3] <- ci[4]
    ci[4] <- x
  }
  return(c(rr=ci[1], ci.low=ci[3], ci.high=ci[4], n=c$n, p=c$logtest["pvalue"], ebeta=c$coef[1]))
}

## Function to nnotated Kaplan-Meier plot
km <- function(frml, lab="", vl=c(5, 10), display=TRUE,
               cex.rr=1.5, cex.axis=1.5, cex.lab=1.5, cex.main=1.5,
               mar=c(5.1 , 5.3, 4.1, 1.1), sig=NULL, ...)
{
  c <- cox(frml)
  if (c["ebeta"]>0) #bad prognosis group in red
    col <- c("black", "red")
  else {
    col <- c("red", "black")
  }
  if (display) {
    plot(survfit(frml), col=col,  main=lab, mark.time=TRUE,mark=3,
         cex.axis=cex.axis, cex.lab=cex.lab, cex.main=cex.main, mar=mar, ...)
    sapply(vl, function(x) abline(v=x, col="grey"))
    text(0.25*cex.rr, 0.07*cex.rr,
         paste("HR=", signif(c["rr"], 2), " (CI, ", signif(c["ci.low"], 2), "-",
               signif(c["ci.high"], 2), ")\np=", signif(c["p.pvalue"], 2), sep=""), pos=4, cex=cex.rr)
  }
  return(c)
}
