# Supplementary material for: Most Random Gene Expression Signatures Are Significantly Associated with Breast Cancer Outcome
Source: PLoS Comput Biol. 2011 Oct 20;7(10):e1002240. doi: 10.1371/journal.pcbi.1002240 (PMC3197658; doi:10.1371/journal.pcbi.1002240)
Supplement: Dataset S1 — Script and data underlying this paper (size is 87 MB, unpack with UNIX bunzip2 then ‘tar xvf’). (BZIP2) [file pcbi.1002240.s001.zip › ploscb-venet-dumont-detours/R/random.R]

###########################################################
## Measure outcome association of random signatures
## in original and in deconvolved data.
##
## forest.R must be run first.
##
## This script uses transparencies which may not be
## supported on all systems.
##
## Vincent Detours, IRIBHM/ULB
###########################################################

###########################################################
## Preliminaries
library(multicore)
library(beanplot)

source("../R/adjust-expression-methods.R")
source("../R/outcome-association-methods.R")
source("../R/constants.R", echo=T)

load("preprocessed-data.Rda")
load("../data/signatures.Rda")


###########################################################
## Measure outcome association of random signatures
outcomeAssociation <- function(study, signatures, nsig)
{
  out <- matrix(nrow=nsig, ncol=length(signatures))
  colnames(out) <- names(signatures)

  for (j in 1:length(signatures)) {
    x <- mclapply(1:nsig, function(i)
             { b <- selectRandomGenes(study, sum(study$genes %in% signatures[[j]]$sig))
               score <- do.call(score.method, list(b))
               return(do.call(survival.association.method, list(score, b$survival))$survival.index)
             }, mc.cores=nproc)
    out[, j] <- unlist(x)
  }

  return(out)
}

##run
outcome.association <- list(original.data=outcomeAssociation(study.med, cancer.signatures, nsig),
                            deconvolved.data=outcomeAssociation(study.adj, cancer.signatures, nsig))

#save
save(outcome.association, file="random-signatures-outcome-association.Rda", compress=T)


###########################################################
## Display

load("forestplot.Rda")

all[, "p"] <- log10(all[, "p"])
tmp <- list(original.data = rbind(all[colnames(outcome.association$original.data), "p"],
              outcome.association$original.data),
            deconvolved.data = rbind(all[paste(colnames(outcome.association$original.data), "adj", sep="."), "p"],
              outcome.association$deconvolved.data))

##fraction of random signatures better than published signature
f <- apply(tmp$original, 2, function(z) sum(z[-1]<z[1])/(length(z)-1))
f
range(f)
sum(f>0.05)
sum(f>0.05)/length(f)

##fraction of random signatures significant at 0.05
f <- apply(tmp$original, 2, function(z) sum(z[-1]<log10(0.05))/(length(z)-1))
f
range(f)


l <- sapply(cancer.signatures, function(z) length(z$sig))
l
i <- sort(l, dec=T, index.return=T)$ix
tmp$original <- tmp$original[, i]

##fraction of randon signatures significant at p<0.05 among signatures >100 genes
summary(f[l>100])

myboxplot <- function(x, ...)
{
  par(mar=c(8, 12, 3, 0.6) + 0.1) # mar=c(bottom, left, top, right)
  par(mgp=c(4, 1, 0))

  beanplot(as.data.frame(x)[-1,], range=0, horizontal=TRUE, pch=".",
           what=c(0,1,1,0),
          xlab=expression("p-value " (log[10])),
          lwd=1.5, las=1, cex.lab=1.5, cex.axis=1.0, col=rgb(220, 160, 20, maxColorValue=255), border=1, ...)

  for (i in 1:ncol(x)) {
    q <- quantile(x[-1, i], 0.05)
    rect(-20, i-0.3, q,i+0.3, border=NA, col=rgb(0,100,0,50,maxColorValue=255))
  }
  
  points(x[1,], 1:ncol(x), pch=19, col="red", cex=2)
  abline(v=log10(0.05), lwd=3, col="blue")
  axis(side=3, at=log10(0.05), labels=expression(p=log[10](0.05)),
       tick=T, col="blue", cex.axis=1.5, col.axis="blue")
}

pdf("random-signatures.pdf", w=6, h=12)
myboxplot(tmp$original)
dev.off()


##quit
sessionInfo()
q(save="no")
