# Supplementary material for: Most Random Gene Expression Signatures Are Significantly Associated with Breast Cancer Outcome
Source: PLoS Comput Biol. 2011 Oct 20;7(10):e1002240. doi: 10.1371/journal.pcbi.1002240 (PMC3197658; doi:10.1371/journal.pcbi.1002240)
Supplement: Dataset S1 — Script and data underlying this paper (size is 87 MB, unpack with UNIX bunzip2 then ‘tar xvf’). (BZIP2) [file pcbi.1002240.s001.zip › ploscb-venet-dumont-detours/R/scatter-pcna-cor-vs-hr.R]

###########################################################
## Scatter plot of correlation between signatures PC1
## and meta-PCNA vs. their hasard ratio for surival.

## Vincent Detours, IRIBHM-ULB
###########################################################

###########################################################
## load code & data

source("../R/adjust-expression-methods.R")
source("../R/outcome-association-methods.R")
source("../R/constants.R", echo=T)

load("preprocessed-data.Rda")
load("../data/signatures.Rda")


###########################################################
## Correlation between signatures PC1  and meta-PCNA.
## Plot variation explained 10 first PCs alon the way,
## and correlation of each PC with meta-PCNA.

pc.metagene.cor <- function(study, sig, metagene)
{
  pca <- prcomp(t(getSignatureExpression(study, sig)$data))
  n <- min(10, length(sig$sig)-1)
  pc.cor <- sapply(1:n, function(z) abs(cor(metagene, pca$x[,z])))
  pc.var <- sapply(1:n, function(z) 100*summary(pca)$importance[2,z])
  sum(pc.var)
  pdf(paste("cor-pc-", sig$name, ".pdf", sep=""), w=6, h=6)
  par(mfrow=c(2,1))
  par(mar=c(0, 4.5, 0.5, 0.1) + 0.1)
  barplot(pc.cor, cex.lab=1.5, cex.axis=1.5, ylab="abs. corr. meta-PCNA")
  par(mar=c(5, 4.5, 0.0, 0.1) + 0.1)
  barplot(pc.var, cex.lab=1.5, cex.axis=1.5, xlab="principal components", ylab="% of variance")
  dev.off()
  res <- cbind(pc.cor, pc.var, cumm=cumsum(pc.var))
  return(res)
}


###########################################################
## investigate trivial whole microarray signature
all.genes <- c()
all.genes$sig <- study$genes
all.genes$name <- "ALL-GENES"
all.genes$pmid <- NA
pc.metagene.cor(study, all.genes, metagene)


###########################################################
## Run Cox analysis and plot Kaplan-Meier curves.

outcome <- function(e, s, lab="", ...) {
  x <- e
  x$data <- x$data[x$genes %in% s$sig,]
  sc <- do.call(score.method, list(x))
  su <- x$survival
  pdf(paste("km-", lab, "-", s$name, ".pdf", sep=""), w=6, h=6)
  res <- km(formula("su ~ sc"), ...)
  dev.off()
  return(res)
}

f <- function(name) {
  c(outcome(study.med, cancer.signatures[[name]], lab=paste(end.point, "-org", sep=""), ylab=end.point, xaxt="time [yr]"),
    outcome(study.adj, cancer.signatures[[name]], lab=paste(end.point, "-adj", sep=""), ylab=end.point, xaxt="time [yr]"))
}

x <- sapply(names(cancer.signatures), f)
colnames(x) <- toupper(gsub("^(\\w*)200.*", "\\1", colnames(x)))

original <- x[c(1:3, 5),] 
i <- sort(unlist(original["rr",]), dec=T, ind=T)$ix
original <- original[,i]


##PC1 metagene correlation and outcome
f <- function(name) {
  pc.metagene.cor(study, cancer.signatures[[name]], metagene)
}

cor <- sapply(names(cancer.signatures), f)
c <- sapply(names(cancer.signatures), function(n) cor[[n]][1, "pc.cor"])
names(c) <- toupper(gsub("^(.*).pc.cor", "\\1", names(c)))
x <- abs(c[colnames(original)])
y <- unlist(original["rr",])

save(x, y, file="scatter-cor-meta-hr.Rda", compress=T)

pdf("scatter-cor-meta-hr.pdf", w=6,h=6)
par(mar=c(6, 6, 1, 0.5) + 0.1) # mar=c(bottom, left, top, right)
par(mgp=c(4, 1.5, 0))
plot(x, y, pch=19, xlim=c(-0.05, 1.0), ylim=c(0.9, 6), cex=2.5,
     xlab="abs. PCNA metagene corr.", ylab="HR", cex.axis=2.5, cex.lab=2.5)
abline(lm(y~x), col="red", lwd=3)
#text(x, y, cex=2.0, pos=2, labels=paste(substring(names(x),1,3), " ", sep=""), col="grey35")
z <- cor.test(x,y)
r2 <- signif(z$estimate, d=1)
p <-  signif(z$p.value, d=1)
text(.2, 5, labels=substitute(R^2 == x, list(x=r2)), cex=4)
if (p!=0) {
  text(0.2, 4, labels=substitute(p == x, list(x=p)), cex=3)
}
dev.off()


##quit
sessionInfo()
q(save='no')
