# Supplementary material for: Most Random Gene Expression Signatures Are Significantly Associated with Breast Cancer Outcome
Source: PLoS Comput Biol. 2011 Oct 20;7(10):e1002240. doi: 10.1371/journal.pcbi.1002240 (PMC3197658; doi:10.1371/journal.pcbi.1002240)
Supplement: Dataset S1 — Script and data underlying this paper (size is 87 MB, unpack with UNIX bunzip2 then ‘tar xvf’). (BZIP2) [file pcbi.1002240.s001.zip › ploscb-venet-dumont-detours/R/setup.R]

###########################################################
## Prepare data for other scripts
## -median polished data
## -meta-PCNA
## -meta-PCNA-adjusted data
## -median polished meta-PCNA-adjusted data
##
## Vincent Detours, IRIBHM-ULB
###########################################################

source("../R/adjust-expression-methods.R")

###########################################################
## Global constants
source("../R/constants.R", echo=T)

###########################################################
##load expression data and signatures
load(paste("../data/expression-data-", expression.data, "-", end.point, ".Rda", sep=""))
load("../data/signatures.Rda")

###########################################################
##compute metagene
metagene <- compute.metagene(study, prolif.metagene[[1]])

###########################################################
##medpolish and metagene adjustment
study.med <- study
study.med$data <- medpolish(study.med$data)$residuals

study.adj <- study
study.adj <- lmAdjustExpression(study.adj, metagene)
study.adj$data <- medpolish(study.adj$data)$residuals

save(study, study.med, study.adj, metagene, file="preprocessed-data.Rda", compress=T)

###########################################################
#quit
sessionInfo()
q(save="no")
