# Supplementary material for: Most Random Gene Expression Signatures Are Significantly Associated with Breast Cancer Outcome
Source: PLoS Comput Biol. 2011 Oct 20;7(10):e1002240. doi: 10.1371/journal.pcbi.1002240 (PMC3197658; doi:10.1371/journal.pcbi.1002240)
Supplement: Dataset S1 — Script and data underlying this paper (size is 87 MB, unpack with UNIX bunzip2 then ‘tar xvf’). (BZIP2) [file pcbi.1002240.s001.zip › ploscb-venet-dumont-detours/R/wong.R]

#################################################################
## Wong et al. (Cell Stem Cell 2, page 333) remove cell cycle
## associated genes from their embryonic stem cell module (ECSM)
## in an attempt to rule out the effect proliferation genes.
## We examine here the correlation of the remaining genes
## with the PCNA metagene. In order to strenghten the results we
## also include in the proliferation genes list, GO cell cycle
## and genes in the 'breat cancer proliferation cluster' as
## listed by Ben-porath et al. (Nat. Genet. 40, page 499).

## Vincent Detours, IRIBHM/ULB
#################################################################

#################################################################
## Load code & data
library(qvalue)
source("../R/outcome-association-methods.R")
source("../R/constants.R", echo=T)

load("preprocessed-data.Rda")
load("../data/signatures.Rda")

#################################################################
## Remove prolif genes from Wong et al. signature
wo <- cancer.signatures[["WONG-ESC"]]
wo.np <- wo
length(wo$sig)
wo.np$sig <- setdiff(wo$sig, prolif.signatures[["allprolif"]]$sig)
wo.np$name <- "wong2008esclike-no-prolif."
length(wo.np$sig)
d <- getSignatureExpression(study, wo)
d.np <- getSignatureExpression(study, wo.np)


#################################################################
## Correlation of individual genes with PCNA metagene

##all genes on the array
cor.all <- apply(study$data, 1, function(z) cor(z, metagene, use="pa"))

##Full and 'prolif-free' ESCM
cor.wo <- apply(d$data, 1, function(z) cor(z, metagene, use="pa"))
cor.wo.np <- apply(d.np$data, 1, function(z) cor(z, metagene, use="pa"))

#compare distributions
pdf("density-wong.pdf", w=6, h=6) 

par(mar=c(6, 6, 1, 0.5) + 0.1) # mar=c(bottom, left, top, right)
par(mgp=c(4, 1.5, 0))

plot(density(cor.all, from=-1, to=1), xlab="PCNA metagene corr.",
     lwd=3, main="", cex.lab=2.5, cex.axis=2.5, col="black", xaxt="n", type="n")

axis(1, at=c(-1,0,1), labels=c(-1,0,1), cex.axis=2.5)
abline(v=c(-0.5,0,0.5), col="grey", lwd=2)

lines(density(cor.all, from=-1, to=1), col="black", lwd=3)
lines(density(cor.wo, from=-1, to=1), col="blue", lwd=3)
lines(density(cor.wo.np, from=-1, to=1), col="red", lwd=3)

legend(-1.35, 2.25, legend=c("ESCM", "ESCM\nw/o prolif", "all genes"),
       text.col=c("blue", "red", "black"), cex=2.5, bty="n")

dev.off()

wilcox.test(cor.all, cor.wo)
wilcox.test(cor.all, cor.wo)$p.value ##get precise p-value
wilcox.test(cor.all, cor.wo.np)
wilcox.test(cor.all, cor.wo.np)$p.value

##count genes significantly associated with PCNA metagene
##try q-value correction
p.wo <- apply(d$data, 1, function(z) cor.test(z, metagene, use="pa")$p.value)
p.wo.np <- apply(d.np$data, 1, function(z) cor.test(z, metagene, use="pa")$p.value)
p.all <- apply(study$data, 1, function(z) cor.test(z, metagene, use="pa")$p.value)

sum(p.wo < 0.05) / length(p.wo)
sum(p.wo.np < 0.05) / length(p.wo.np)
sum(p.all < 0.05) / length(p.all)

q.wo <- qvalue(p.wo)
q.wo.np <- qvalue(p.wo.np)
q.all <- qvalue(p.all)

##more genes are signficant qafter q value corection!
##qvalues calculation breaks down because the effect is so huge:
sum(q.wo$qvalues < 0.05) / length(q.wo$qvalues)
sum(q.wo.np$qvalues < 0.05) / length(q.wo.np$qvalues)
sum(q.all$qvalues < 0.05) / length(q.all$qvalues)

##Bonferroni correction is grossly overconservative given the correlation
##between genes, but let's try it out of sheer curiosity.
##The number of significant genes is still amazingly large:
sum(p.wo*length(p.wo) < 0.05) / length(p.wo)
sum(p.wo.np*length(p.wo.np) < 0.05) / length(p.wo.np)
sum(p.all*length(p.all) < 0.05) / length(p.all)


#################################################################
##quit
sessionInfo()
q(save='no')
