# Supplementary material for: Most Random Gene Expression Signatures Are Significantly Associated with Breast Cancer Outcome
Source: PLoS Comput Biol. 2011 Oct 20;7(10):e1002240. doi: 10.1371/journal.pcbi.1002240 (PMC3197658; doi:10.1371/journal.pcbi.1002240)
Supplement: Dataset S1 — Script and data underlying this paper (size is 87 MB, unpack with UNIX bunzip2 then ‘tar xvf’). (BZIP2) [file pcbi.1002240.s001.zip › ploscb-venet-dumont-detours/README.txt]

Supplementary code for the paper

On the limits of mRNA expression evidence in bridging human breast
cancer and its experimental models

Contact: vdetours@ulb.ac.be


Contents
--------

1- Preliminaries
2- Install
3- Run the analysis
4- Where things are


1- Preliminaries
----------------

Running this code, and even more so understanding it, require
some knowledge of the R and LINUX/UNIX environments. 

It is distributed for experts to reproduce the analysis of
the study above. It is NOT intended as a tidy, optimized,
library to be used beyond the specific calculations of the 
study. Therefore, we will NOT provide support beyond this 
context.


2- Install
----------

It is assumed that R 2.9.0 is installed on your system.

If you read these lines you probably sucesfully unpacked file
supplementary-code.tar.gz. If not, type

unix% tar xvfz supplementary-code.tar.gz

Then you need to install the R packages we used: 
qvalue, multicore, robust, rmeta, amap, survival and beanplot.

You may try to do it automatically like this

unix% sudo R CMD BATCH R/install-packages.R


3- Run the analysis
-------------------

Some constants underlying analysis are on R/constants-*.R. 
One of them is the number of CPU cores 'nproc' to be used. 
You need to match it to the specifics of your computer.
Once this is done

unix% ./run-all.sh&

That's all. It runs in 15 hours on our 2.4GHz 6 CPUs Linux 
system.

Results of the analysis are in directories cell-final/outpout-*.


4- Where things are
-------------------

Directories:

- ploscb-venet-dumont-detours/R contains the R source code

- ploscb-venet-dumont-detours/data contains the primary expression
  data and signatures

- ploscb-venet-dumont-detours/outpout-* contains the results of the
  analysis (once you have run the appropriate scripts).

- ploscb-venet-dumont-detours/tex contains material to glue together
  graphics from the supplementary informations.


File types:

- *Rout are run logs, i.e. records of all the calculations. These
  include nongraphical results, values of the random number generator
  seeds, and software packages varsions.

- *pdf are the graphical outputs. 

- *Rda files store intermediate results that could be useful if
  you want to scrutinize them in depth or fine-tune the graphics 
  without rerunning an entire script. You may need to fine tune 
  the graphics' axis ranges and other parameters if you run the 
  analysis with constants different than the default ones (details
  were fine-tuned by hand to pack everything in small panels).
