# Supplementary material for: Most Random Gene Expression Signatures Are Significantly Associated with Breast Cancer Outcome
Source: PLoS Comput Biol. 2011 Oct 20;7(10):e1002240. doi: 10.1371/journal.pcbi.1002240 (PMC3197658; doi:10.1371/journal.pcbi.1002240)
Supplement: Dataset S1 — Script and data underlying this paper (size is 87 MB, unpack with UNIX bunzip2 then ‘tar xvf’). (BZIP2) [file pcbi.1002240.s001.zip › ploscb-venet-dumont-detours/run-all.sh]

#################################################################
## Run the entire analysis.
##
## Make sure the appropriate R packages and pdflatex are on your 
## system first! Not sure? Run
## unix% sudo R CMD BATCH R/install-packages.R
##
## Results are written in output/*.Rout and output/*.pdf files,
## the latter include all the figures in the paper.
##
## Intermediate results are stored in output/*.Rda files.
## Thus, grahics can be fine tuned without rerunning 
## time-consuming calculations.
##
## The supplementary information document is produced in the 
## 'tex' directory.
##
##
## Vincent Detours, IRIBHM/ULB
#################################################################

date

echo "Running analysis with NKI data and overall survival end point..."
sh ./run-analysis.sh nki-os

echo "Running analysis with NKI data and recurrence-free survival end point..."
sh ./run-analysis.sh nki-rfs

echo "Running analysis with Loi et al. data and overall survival end point..."
sh ./run-analysis.sh loi-os

echo "Running analysis with Loi et al. data and recurrence-free survival end point..."
sh ./run-analysis.sh loi-rfs

echo "Compare set ups...\n"
mkdir output-compare
cd output-compare
nice R CMD BATCH ../R/meta.R 

echo "Buildind report...\n"
cd tex
nice R CMD BATCH ../R/individual-signature-report.R     ##Requires full internet connection
pdflatex supplementary-information.tex
pdflatex supplementary-information.tex ##generate table of contents
rm -f *.aux *.out *.log *.toc

echo "Done! Ciao!\n"

date
