# Supplementary material for: Most Random Gene Expression Signatures Are Significantly Associated with Breast Cancer Outcome
Source: PLoS Comput Biol. 2011 Oct 20;7(10):e1002240. doi: 10.1371/journal.pcbi.1002240 (PMC3197658; doi:10.1371/journal.pcbi.1002240)
Supplement: Dataset S1 — Script and data underlying this paper (size is 87 MB, unpack with UNIX bunzip2 then ‘tar xvf’). (BZIP2) [file pcbi.1002240.s001.zip › ploscb-venet-dumont-detours/run-analysis.sh]

cp R/constants-$1.R R/constants.R 
mkdir output-$1
cd output-$1
nice /usr/bin/R CMD BATCH ../R/setup.R
nice /usr/bin/R CMD BATCH ../R/noncancer-signatures.R
nice /usr/bin/R CMD BATCH ../R/msigdb.R
nice /usr/bin/R CMD BATCH ../R/forest-permuted-index.R
nice /usr/bin/R CMD BATCH ../R/forest.R
nice /usr/bin/R CMD BATCH ../R/scatter-pcna-cor-vs-hr.R ##Assumes results of forest.R
nice /usr/bin/R CMD BATCH ../R/individual-genes.R
nice /usr/bin/R CMD BATCH ../R/wong.R
nice /usr/bin/R CMD BATCH ../R/random.R                 ##Assumes results of forest.R
nice /usr/bin/R CMD BATCH ../R/methods.R

echo "Check that all R scripts ran to completion (i.e. exited with a 'q()' command as expected)\n"
grep "> q(save" *Rout
