# Supplementary material for: Most Random Gene Expression Signatures Are Significantly Associated with Breast Cancer Outcome
Source: PLoS Comput Biol. 2011 Oct 20;7(10):e1002240. doi: 10.1371/journal.pcbi.1002240 (PMC3197658; doi:10.1371/journal.pcbi.1002240)
Supplement: Dataset S1 — Script and data underlying this paper (size is 87 MB, unpack with UNIX bunzip2 then ‘tar xvf’). (BZIP2) [file pcbi.1002240.s001.zip › ploscb-venet-dumont-detours/tex/individual-signature-report.tex]

\section{Results for individual signatures}

\subsection{Preliminaries}

 Graphics generated for each individual signatures are presented as follows. Left-hand side plots are Kaplan-Meier curves for outcome association estimated with the PC1 method described above. Center plots: same with expression data adjusted for the meta-PCNA index. Right-hand side plots, bottom panels: \% of variance explained by the first 10 components of the signature (or $1-n$ if the signature includes $n<10$ genes); top panels: correlation of individual components with meta-PCNA. Graphics in the top rows are for the NKI cohort, and Loi et al. cohort in the bottom row, overall survival is the end-point in both cases.

\subsection{ABBA}

\begin{itemize}
\item Title of publication: Breast cancer biomarker discovery in the functional genomic age: a systematic review of 42 gene expression signatures.
\item Authors: MC Abba E Lacunza M Butti CM Aldaz 
\item Journal: Biomark Insights
\item Date of publication: Month 2010
\item PubMed ID: \href{http://www.ncbi.nlm.nih.gov/pubmed?term=21082037}{21082037}
\end{itemize}
111 genes symbols from this signature had aliases in Unigene. Among them, 106 are printed on the microarrays used here-in.

\includegraphics[width=0.3\textwidth]{../output-nki-os/km-os-org-ABBA.pdf}
\includegraphics[width=0.3\textwidth]{../output-nki-os/km-os-adj-ABBA.pdf}
\includegraphics[width=0.3\textwidth]{../output-nki-os/cor-pc-ABBA.pdf}

\includegraphics[width=0.3\textwidth]{../output-loi-os/km-os-org-ABBA.pdf}
\includegraphics[width=0.3\textwidth]{../output-loi-os/km-os-adj-ABBA.pdf}
\includegraphics[width=0.3\textwidth]{../output-loi-os/cor-pc-ABBA.pdf}

\subsection{ADORNO}

\begin{itemize}
\item Title of publication: A Mutant-p53/Smad complex opposes p63 to empower TGFbeta-induced metastasis.
\item Authors: M Adorno M Cordenonsi M Montagner S Dupont C Wong B Hann A Solari S Bobisse MB Rondina V Guzzardo AR Parenti A Rosato S Bicciato A Balmain S Piccolo 
\item Journal: Cell
\item Date of publication: Apr 2009
\item PubMed ID: \href{http://www.ncbi.nlm.nih.gov/pubmed?term=19345189}{19345189}
\end{itemize}
2 genes symbols from this signature had aliases in Unigene. Among them, 2 are printed on the microarrays used here-in.

\includegraphics[width=0.3\textwidth]{../output-nki-os/km-os-org-ADORNO.pdf}
\includegraphics[width=0.3\textwidth]{../output-nki-os/km-os-adj-ADORNO.pdf}
\includegraphics[width=0.3\textwidth]{../output-nki-os/cor-pc-ADORNO.pdf}

\includegraphics[width=0.3\textwidth]{../output-loi-os/km-os-org-ADORNO.pdf}
\includegraphics[width=0.3\textwidth]{../output-loi-os/km-os-adj-ADORNO.pdf}
\includegraphics[width=0.3\textwidth]{../output-loi-os/cor-pc-ADORNO.pdf}

\subsection{BEN-PORATH-EXP1}

\begin{itemize}
\item Title of publication: An embryonic stem cell-like gene expression signature in poorly differentiated aggressive human tumors.
\item Authors: I Ben-Porath MW Thomson VJ Carey R Ge GW Bell A Regev RA Weinberg 
\item Journal: Nat Genet
\item Date of publication: May 2008
\item PubMed ID: \href{http://www.ncbi.nlm.nih.gov/pubmed?term=18443585}{18443585}
\end{itemize}
367 genes symbols from this signature had aliases in Unigene. Among them, 330 are printed on the microarrays used here-in.

\includegraphics[width=0.3\textwidth]{../output-nki-os/km-os-org-BEN-PORATH-EXP1.pdf}
\includegraphics[width=0.3\textwidth]{../output-nki-os/km-os-adj-BEN-PORATH-EXP1.pdf}
\includegraphics[width=0.3\textwidth]{../output-nki-os/cor-pc-BEN-PORATH-EXP1.pdf}

\includegraphics[width=0.3\textwidth]{../output-loi-os/km-os-org-BEN-PORATH-EXP1.pdf}
\includegraphics[width=0.3\textwidth]{../output-loi-os/km-os-adj-BEN-PORATH-EXP1.pdf}
\includegraphics[width=0.3\textwidth]{../output-loi-os/cor-pc-BEN-PORATH-EXP1.pdf}

\subsection{BEN-PORATH-PRC2}

\begin{itemize}
\item Title of publication: An embryonic stem cell-like gene expression signature in poorly differentiated aggressive human tumors.
\item Authors: I Ben-Porath MW Thomson VJ Carey R Ge GW Bell A Regev RA Weinberg 
\item Journal: Nat Genet
\item Date of publication: May 2008
\item PubMed ID: \href{http://www.ncbi.nlm.nih.gov/pubmed?term=18443585}{18443585}
\end{itemize}
631 genes symbols from this signature had aliases in Unigene. Among them, 463 are printed on the microarrays used here-in.

\includegraphics[width=0.3\textwidth]{../output-nki-os/km-os-org-BEN-PORATH-PRC2.pdf}
\includegraphics[width=0.3\textwidth]{../output-nki-os/km-os-adj-BEN-PORATH-PRC2.pdf}
\includegraphics[width=0.3\textwidth]{../output-nki-os/cor-pc-BEN-PORATH-PRC2.pdf}

\includegraphics[width=0.3\textwidth]{../output-loi-os/km-os-org-BEN-PORATH-PRC2.pdf}
\includegraphics[width=0.3\textwidth]{../output-loi-os/km-os-adj-BEN-PORATH-PRC2.pdf}
\includegraphics[width=0.3\textwidth]{../output-loi-os/cor-pc-BEN-PORATH-PRC2.pdf}

\subsection{BUESS}

\begin{itemize}
\item Title of publication: Characterization of heterotypic interaction effects in vitro to deconvolute global gene expression profiles in cancer.
\item Authors: M Buess DS Nuyten T Hastie T Nielsen R Pesich PO Brown 
\item Journal: Genome Biol
\item Date of publication: Month 2007
\item PubMed ID: \href{http://www.ncbi.nlm.nih.gov/pubmed?term=17868458}{17868458}
\end{itemize}
30 genes symbols from this signature had aliases in Unigene. Among them, 24 are printed on the microarrays used here-in.

\includegraphics[width=0.3\textwidth]{../output-nki-os/km-os-org-BUESS.pdf}
\includegraphics[width=0.3\textwidth]{../output-nki-os/km-os-adj-BUESS.pdf}
\includegraphics[width=0.3\textwidth]{../output-nki-os/cor-pc-BUESS.pdf}

\includegraphics[width=0.3\textwidth]{../output-loi-os/km-os-org-BUESS.pdf}
\includegraphics[width=0.3\textwidth]{../output-loi-os/km-os-adj-BUESS.pdf}
\includegraphics[width=0.3\textwidth]{../output-loi-os/cor-pc-BUESS.pdf}

\subsection{BUFFA}

\begin{itemize}
\item Title of publication: Large meta-analysis of multiple cancers reveals a common, compact and highly prognostic hypoxia metagene.
\item Authors: FM Buffa AL Harris CM West CJ Miller 
\item Journal: Br J Cancer
\item Date of publication: Jan 2010
\item PubMed ID: \href{http://www.ncbi.nlm.nih.gov/pubmed?term=20087356}{20087356}
\end{itemize}
3 genes symbols from this signature had aliases in Unigene. Among them, 2 are printed on the microarrays used here-in.

\includegraphics[width=0.3\textwidth]{../output-nki-os/km-os-org-BUFFA.pdf}
\includegraphics[width=0.3\textwidth]{../output-nki-os/km-os-adj-BUFFA.pdf}
\includegraphics[width=0.3\textwidth]{../output-nki-os/cor-pc-BUFFA.pdf}

\includegraphics[width=0.3\textwidth]{../output-loi-os/km-os-org-BUFFA.pdf}
\includegraphics[width=0.3\textwidth]{../output-loi-os/km-os-adj-BUFFA.pdf}
\includegraphics[width=0.3\textwidth]{../output-loi-os/cor-pc-BUFFA.pdf}

\subsection{CARTER}

\begin{itemize}
\item Title of publication: A signature of chromosomal instability inferred from gene expression profiles predicts clinical outcome in multiple human cancers.
\item Authors: SL Carter AC Eklund IS Kohane LN Harris Z Szallasi 
\item Journal: Nat Genet
\item Date of publication: Sep 2006
\item PubMed ID: \href{http://www.ncbi.nlm.nih.gov/pubmed?term=16921376}{16921376}
\end{itemize}
70 genes symbols from this signature had aliases in Unigene. Among them, 69 are printed on the microarrays used here-in.

\includegraphics[width=0.3\textwidth]{../output-nki-os/km-os-org-CARTER.pdf}
\includegraphics[width=0.3\textwidth]{../output-nki-os/km-os-adj-CARTER.pdf}
\includegraphics[width=0.3\textwidth]{../output-nki-os/cor-pc-CARTER.pdf}

\includegraphics[width=0.3\textwidth]{../output-loi-os/km-os-org-CARTER.pdf}
\includegraphics[width=0.3\textwidth]{../output-loi-os/km-os-adj-CARTER.pdf}
\includegraphics[width=0.3\textwidth]{../output-loi-os/cor-pc-CARTER.pdf}

\subsection{CHANG}

\begin{itemize}
\item Title of publication: Gene expression signature of fibroblast serum response predicts human cancer progression: similarities between tumors and wounds.
\item Authors: HY Chang JB Sneddon AA Alizadeh R Sood RB West K Montgomery JT Chi M van de Rijn D Botstein PO Brown 
\item Journal: PLoS Biol
\item Date of publication: Feb 2004
\item PubMed ID: \href{http://www.ncbi.nlm.nih.gov/pubmed?term=14737219}{14737219}
\end{itemize}
355 genes symbols from this signature had aliases in Unigene. Among them, 314 are printed on the microarrays used here-in.

\includegraphics[width=0.3\textwidth]{../output-nki-os/km-os-org-CHANG.pdf}
\includegraphics[width=0.3\textwidth]{../output-nki-os/km-os-adj-CHANG.pdf}
\includegraphics[width=0.3\textwidth]{../output-nki-os/cor-pc-CHANG.pdf}

\includegraphics[width=0.3\textwidth]{../output-loi-os/km-os-org-CHANG.pdf}
\includegraphics[width=0.3\textwidth]{../output-loi-os/km-os-adj-CHANG.pdf}
\includegraphics[width=0.3\textwidth]{../output-loi-os/cor-pc-CHANG.pdf}

\subsection{CHI}

\begin{itemize}
\item Title of publication: Gene expression programs in response to hypoxia: cell type specificity and prognostic significance in human cancers.
\item Authors: JT Chi Z Wang DS Nuyten EH Rodriguez ME Schaner A Salim Y Wang GB Kristensen A Helland AL Børresen-Dale A Giaccia MT Longaker T Hastie GP Yang MJ van de Vijver PO Brown 
\item Journal: PLoS Med
\item Date of publication: Mar 2006
\item PubMed ID: \href{http://www.ncbi.nlm.nih.gov/pubmed?term=16417408}{16417408}
\end{itemize}
136 genes symbols from this signature had aliases in Unigene. Among them, 113 are printed on the microarrays used here-in.

\includegraphics[width=0.3\textwidth]{../output-nki-os/km-os-org-CHI.pdf}
\includegraphics[width=0.3\textwidth]{../output-nki-os/km-os-adj-CHI.pdf}
\includegraphics[width=0.3\textwidth]{../output-nki-os/cor-pc-CHI.pdf}

\includegraphics[width=0.3\textwidth]{../output-loi-os/km-os-org-CHI.pdf}
\includegraphics[width=0.3\textwidth]{../output-loi-os/km-os-adj-CHI.pdf}
\includegraphics[width=0.3\textwidth]{../output-loi-os/cor-pc-CHI.pdf}

\subsection{CRAWFORD}

\begin{itemize}
\item Title of publication: Bromodomain 4 activation predicts breast cancer survival.
\item Authors: NP Crawford J Alsarraj L Lukes RC Walker JS Officewala HH Yang MP Lee K Ozato KW Hunter 
\item Journal: Proc Natl Acad Sci U S A
\item Date of publication: Apr 2008
\item PubMed ID: \href{http://www.ncbi.nlm.nih.gov/pubmed?term=18427120}{18427120}
\end{itemize}
377 genes symbols from this signature had aliases in Unigene. Among them, 329 are printed on the microarrays used here-in.

\includegraphics[width=0.3\textwidth]{../output-nki-os/km-os-org-CRAWFORD.pdf}
\includegraphics[width=0.3\textwidth]{../output-nki-os/km-os-adj-CRAWFORD.pdf}
\includegraphics[width=0.3\textwidth]{../output-nki-os/cor-pc-CRAWFORD.pdf}

\includegraphics[width=0.3\textwidth]{../output-loi-os/km-os-org-CRAWFORD.pdf}
\includegraphics[width=0.3\textwidth]{../output-loi-os/km-os-adj-CRAWFORD.pdf}
\includegraphics[width=0.3\textwidth]{../output-loi-os/cor-pc-CRAWFORD.pdf}

\subsection{DAI}

\begin{itemize}
\item Title of publication: A cell proliferation signature is a marker of extremely poor outcome in a subpopulation of breast cancer patients.
\item Authors: H Dai L van't Veer J Lamb YD He M Mao BM Fine R Bernards M van de Vijver P Deutsch A Sachs R Stoughton S Friend 
\item Journal: Cancer Res
\item Date of publication: May 2005
\item PubMed ID: \href{http://www.ncbi.nlm.nih.gov/pubmed?term=15899795}{15899795}
\end{itemize}
35 genes symbols from this signature had aliases in Unigene. Among them, 35 are printed on the microarrays used here-in.

\includegraphics[width=0.3\textwidth]{../output-nki-os/km-os-org-DAI.pdf}
\includegraphics[width=0.3\textwidth]{../output-nki-os/km-os-adj-DAI.pdf}
\includegraphics[width=0.3\textwidth]{../output-nki-os/cor-pc-DAI.pdf}

\includegraphics[width=0.3\textwidth]{../output-loi-os/km-os-org-DAI.pdf}
\includegraphics[width=0.3\textwidth]{../output-loi-os/km-os-adj-DAI.pdf}
\includegraphics[width=0.3\textwidth]{../output-loi-os/cor-pc-DAI.pdf}

\subsection{GLINSKY}

\begin{itemize}
\item Title of publication: Microarray analysis identifies a death-from-cancer signature predicting therapy failure in patients with multiple types of cancer.
\item Authors: GV Glinsky O Berezovska AB Glinskii 
\item Journal: J Clin Invest
\item Date of publication: Jun 2005
\item PubMed ID: \href{http://www.ncbi.nlm.nih.gov/pubmed?term=15931389}{15931389}
\end{itemize}
11 genes symbols from this signature had aliases in Unigene. Among them, 10 are printed on the microarrays used here-in.

\includegraphics[width=0.3\textwidth]{../output-nki-os/km-os-org-GLINSKY.pdf}
\includegraphics[width=0.3\textwidth]{../output-nki-os/km-os-adj-GLINSKY.pdf}
\includegraphics[width=0.3\textwidth]{../output-nki-os/cor-pc-GLINSKY.pdf}

\includegraphics[width=0.3\textwidth]{../output-loi-os/km-os-org-GLINSKY.pdf}
\includegraphics[width=0.3\textwidth]{../output-loi-os/km-os-adj-GLINSKY.pdf}
\includegraphics[width=0.3\textwidth]{../output-loi-os/cor-pc-GLINSKY.pdf}

\subsection{HALLSTROM}

\begin{itemize}
\item Title of publication: An E2F1-dependent gene expression program that determines the balance between proliferation and cell death.
\item Authors: TC Hallstrom S Mori JR Nevins 
\item Journal: Cancer Cell
\item Date of publication: Jan 2008
\item PubMed ID: \href{http://www.ncbi.nlm.nih.gov/pubmed?term=18167336}{18167336}
\end{itemize}
78 genes symbols from this signature had aliases in Unigene. Among them, 65 are printed on the microarrays used here-in.

\includegraphics[width=0.3\textwidth]{../output-nki-os/km-os-org-HALLSTROM.pdf}
\includegraphics[width=0.3\textwidth]{../output-nki-os/km-os-adj-HALLSTROM.pdf}
\includegraphics[width=0.3\textwidth]{../output-nki-os/cor-pc-HALLSTROM.pdf}

\includegraphics[width=0.3\textwidth]{../output-loi-os/km-os-org-HALLSTROM.pdf}
\includegraphics[width=0.3\textwidth]{../output-loi-os/km-os-adj-HALLSTROM.pdf}
\includegraphics[width=0.3\textwidth]{../output-loi-os/cor-pc-HALLSTROM.pdf}

\subsection{HE}

\begin{itemize}
\item Title of publication: Expression signature developed from a complex series of mouse models accurately predicts human breast cancer survival.
\item Authors: M He DP Mangiameli S Kachala K Hunter J Gillespie X Bian HC Shen SK Libutti 
\item Journal: Clin Cancer Res
\item Date of publication: Jan 2010
\item PubMed ID: \href{http://www.ncbi.nlm.nih.gov/pubmed?term=20028755}{20028755}
\end{itemize}
6 genes symbols from this signature had aliases in Unigene. Among them, 6 are printed on the microarrays used here-in.

\includegraphics[width=0.3\textwidth]{../output-nki-os/km-os-org-HE.pdf}
\includegraphics[width=0.3\textwidth]{../output-nki-os/km-os-adj-HE.pdf}
\includegraphics[width=0.3\textwidth]{../output-nki-os/cor-pc-HE.pdf}

\includegraphics[width=0.3\textwidth]{../output-loi-os/km-os-org-HE.pdf}
\includegraphics[width=0.3\textwidth]{../output-loi-os/km-os-adj-HE.pdf}
\includegraphics[width=0.3\textwidth]{../output-loi-os/cor-pc-HE.pdf}

\subsection{HU}

\begin{itemize}
\item Title of publication: MTDH activation by 8q22 genomic gain promotes chemoresistance and metastasis of poor-prognosis breast cancer.
\item Authors: G Hu RA Chong Q Yang Y Wei MA Blanco F Li M Reiss JL Au BG Haffty Y Kang 
\item Journal: Cancer Cell
\item Date of publication: Jan 2009
\item PubMed ID: \href{http://www.ncbi.nlm.nih.gov/pubmed?term=19111877}{19111877}
\end{itemize}
13 genes symbols from this signature had aliases in Unigene. Among them, 12 are printed on the microarrays used here-in.

\includegraphics[width=0.3\textwidth]{../output-nki-os/km-os-org-HU.pdf}
\includegraphics[width=0.3\textwidth]{../output-nki-os/km-os-adj-HU.pdf}
\includegraphics[width=0.3\textwidth]{../output-nki-os/cor-pc-HU.pdf}

\includegraphics[width=0.3\textwidth]{../output-loi-os/km-os-org-HU.pdf}
\includegraphics[width=0.3\textwidth]{../output-loi-os/km-os-adj-HU.pdf}
\includegraphics[width=0.3\textwidth]{../output-loi-os/cor-pc-HU.pdf}

\subsection{HUA}

\begin{itemize}
\item Title of publication: Genomic antagonism between retinoic acid and estrogen signaling in breast cancer.
\item Authors: S Hua R Kittler KP White 
\item Journal: Cell
\item Date of publication: Jun 2009
\item PubMed ID: \href{http://www.ncbi.nlm.nih.gov/pubmed?term=19563758}{19563758}
\end{itemize}
1345 genes symbols from this signature had aliases in Unigene. Among them, 1160 are printed on the microarrays used here-in.

\includegraphics[width=0.3\textwidth]{../output-nki-os/km-os-org-HUA.pdf}
\includegraphics[width=0.3\textwidth]{../output-nki-os/km-os-adj-HUA.pdf}
\includegraphics[width=0.3\textwidth]{../output-nki-os/cor-pc-HUA.pdf}

\includegraphics[width=0.3\textwidth]{../output-loi-os/km-os-org-HUA.pdf}
\includegraphics[width=0.3\textwidth]{../output-loi-os/km-os-adj-HUA.pdf}
\includegraphics[width=0.3\textwidth]{../output-loi-os/cor-pc-HUA.pdf}

\subsection{IVSHINA}

\begin{itemize}
\item Title of publication: Genetic reclassification of histologic grade delineates new clinical subtypes of breast cancer.
\item Authors: AV Ivshina J George O Senko B Mow TC Putti J Smeds T Lindahl Y Pawitan P Hall H Nordgren JE Wong ET Liu J Bergh VA Kuznetsov LD Miller 
\item Journal: Cancer Res
\item Date of publication: Nov 2006
\item PubMed ID: \href{http://www.ncbi.nlm.nih.gov/pubmed?term=17079448}{17079448}
\end{itemize}
17 genes symbols from this signature had aliases in Unigene. Among them, 14 are printed on the microarrays used here-in.

\includegraphics[width=0.3\textwidth]{../output-nki-os/km-os-org-IVSHINA.pdf}
\includegraphics[width=0.3\textwidth]{../output-nki-os/km-os-adj-IVSHINA.pdf}
\includegraphics[width=0.3\textwidth]{../output-nki-os/cor-pc-IVSHINA.pdf}

\includegraphics[width=0.3\textwidth]{../output-loi-os/km-os-org-IVSHINA.pdf}
\includegraphics[width=0.3\textwidth]{../output-loi-os/km-os-adj-IVSHINA.pdf}
\includegraphics[width=0.3\textwidth]{../output-loi-os/cor-pc-IVSHINA.pdf}

\subsection{KOK}

\begin{itemize}
\item Title of publication: Mammosphere-derived gene set predicts outcome in patients with ER-positive breast cancer.
\item Authors: M Kok RH Koornstra TC Margarido R Fles NJ Armstrong SC Linn LJ Van't Veer B Weigelt 
\item Journal: J Pathol
\item Date of publication: Jul 2009
\item PubMed ID: \href{http://www.ncbi.nlm.nih.gov/pubmed?term=19353633}{19353633}
\end{itemize}
179 genes symbols from this signature had aliases in Unigene. Among them, 155 are printed on the microarrays used here-in.

\includegraphics[width=0.3\textwidth]{../output-nki-os/km-os-org-KOK.pdf}
\includegraphics[width=0.3\textwidth]{../output-nki-os/km-os-adj-KOK.pdf}
\includegraphics[width=0.3\textwidth]{../output-nki-os/cor-pc-KOK.pdf}

\includegraphics[width=0.3\textwidth]{../output-loi-os/km-os-org-KOK.pdf}
\includegraphics[width=0.3\textwidth]{../output-loi-os/km-os-adj-KOK.pdf}
\includegraphics[width=0.3\textwidth]{../output-loi-os/cor-pc-KOK.pdf}

\subsection{KORKOLA}

\begin{itemize}
\item Title of publication: Identification of a robust gene signature that predicts breast cancer outcome in independent data sets.
\item Authors: JE Korkola E Blaveri S DeVries DH Moore ES Hwang YY Chen AL Estep KL Chew RH Jensen FM Waldman 
\item Journal: BMC Cancer
\item Date of publication: Month 2007
\item PubMed ID: \href{http://www.ncbi.nlm.nih.gov/pubmed?term=17428335}{17428335}
\end{itemize}
21 genes symbols from this signature had aliases in Unigene. Among them, 20 are printed on the microarrays used here-in.

\includegraphics[width=0.3\textwidth]{../output-nki-os/km-os-org-KORKOLA.pdf}
\includegraphics[width=0.3\textwidth]{../output-nki-os/km-os-adj-KORKOLA.pdf}
\includegraphics[width=0.3\textwidth]{../output-nki-os/cor-pc-KORKOLA.pdf}

\includegraphics[width=0.3\textwidth]{../output-loi-os/km-os-org-KORKOLA.pdf}
\includegraphics[width=0.3\textwidth]{../output-loi-os/km-os-adj-KORKOLA.pdf}
\includegraphics[width=0.3\textwidth]{../output-loi-os/cor-pc-KORKOLA.pdf}

\subsection{LIU}

\begin{itemize}
\item Title of publication: The prognostic role of a gene signature from tumorigenic breast-cancer cells.
\item Authors: R Liu X Wang GY Chen P Dalerba A Gurney T Hoey G Sherlock J Lewicki K Shedden MF Clarke 
\item Journal: N Engl J Med
\item Date of publication: Jan 2007
\item PubMed ID: \href{http://www.ncbi.nlm.nih.gov/pubmed?term=17229949}{17229949}
\end{itemize}
167 genes symbols from this signature had aliases in Unigene. Among them, 137 are printed on the microarrays used here-in.

\includegraphics[width=0.3\textwidth]{../output-nki-os/km-os-org-LIU.pdf}
\includegraphics[width=0.3\textwidth]{../output-nki-os/km-os-adj-LIU.pdf}
\includegraphics[width=0.3\textwidth]{../output-nki-os/cor-pc-LIU.pdf}

\includegraphics[width=0.3\textwidth]{../output-loi-os/km-os-org-LIU.pdf}
\includegraphics[width=0.3\textwidth]{../output-loi-os/km-os-adj-LIU.pdf}
\includegraphics[width=0.3\textwidth]{../output-loi-os/cor-pc-LIU.pdf}

\subsection{MA}

\begin{itemize}
\item Title of publication: Gene expression profiles of human breast cancer progression.
\item Authors: XJ Ma R Salunga JT Tuggle J Gaudet E Enright P McQuary T Payette M Pistone K Stecker BM Zhang YX Zhou H Varnholt B Smith M Gadd E Chatfield J Kessler TM Baer MG Erlander DC Sgroi 
\item Journal: Proc Natl Acad Sci U S A
\item Date of publication: May 2003
\item PubMed ID: \href{http://www.ncbi.nlm.nih.gov/pubmed?term=12714683}{12714683}
\end{itemize}
30 genes symbols from this signature had aliases in Unigene. Among them, 29 are printed on the microarrays used here-in.

\includegraphics[width=0.3\textwidth]{../output-nki-os/km-os-org-MA.pdf}
\includegraphics[width=0.3\textwidth]{../output-nki-os/km-os-adj-MA.pdf}
\includegraphics[width=0.3\textwidth]{../output-nki-os/cor-pc-MA.pdf}

\includegraphics[width=0.3\textwidth]{../output-loi-os/km-os-org-MA.pdf}
\includegraphics[width=0.3\textwidth]{../output-loi-os/km-os-adj-MA.pdf}
\includegraphics[width=0.3\textwidth]{../output-loi-os/cor-pc-MA.pdf}

\subsection{MILLER}

\begin{itemize}
\item Title of publication: An expression signature for p53 status in human breast cancer predicts mutation status, transcriptional effects, and patient survival.
\item Authors: LD Miller J Smeds J George VB Vega L Vergara A Ploner Y Pawitan P Hall S Klaar ET Liu J Bergh 
\item Journal: Proc Natl Acad Sci U S A
\item Date of publication: Sep 2005
\item PubMed ID: \href{http://www.ncbi.nlm.nih.gov/pubmed?term=16141321}{16141321}
\end{itemize}
18 genes symbols from this signature had aliases in Unigene. Among them, 17 are printed on the microarrays used here-in.

\includegraphics[width=0.3\textwidth]{../output-nki-os/km-os-org-MILLER.pdf}
\includegraphics[width=0.3\textwidth]{../output-nki-os/km-os-adj-MILLER.pdf}
\includegraphics[width=0.3\textwidth]{../output-nki-os/cor-pc-MILLER.pdf}

\includegraphics[width=0.3\textwidth]{../output-loi-os/km-os-org-MILLER.pdf}
\includegraphics[width=0.3\textwidth]{../output-loi-os/km-os-adj-MILLER.pdf}
\includegraphics[width=0.3\textwidth]{../output-loi-os/cor-pc-MILLER.pdf}

\subsection{MORI}

\begin{itemize}
\item Title of publication: Anchorage-independent cell growth signature identifies tumors with metastatic potential.
\item Authors: S Mori JT Chang ER Andrechek N Matsumura T Baba G Yao JW Kim M Gatza S Murphy JR Nevins 
\item Journal: Oncogene
\item Date of publication: Aug 2009
\item PubMed ID: \href{http://www.ncbi.nlm.nih.gov/pubmed?term=19483725}{19483725}
\end{itemize}
156 genes symbols from this signature had aliases in Unigene. Among them, 122 are printed on the microarrays used here-in.

\includegraphics[width=0.3\textwidth]{../output-nki-os/km-os-org-MORI.pdf}
\includegraphics[width=0.3\textwidth]{../output-nki-os/km-os-adj-MORI.pdf}
\includegraphics[width=0.3\textwidth]{../output-nki-os/cor-pc-MORI.pdf}

\includegraphics[width=0.3\textwidth]{../output-loi-os/km-os-org-MORI.pdf}
\includegraphics[width=0.3\textwidth]{../output-loi-os/km-os-adj-MORI.pdf}
\includegraphics[width=0.3\textwidth]{../output-loi-os/cor-pc-MORI.pdf}

\subsection{PAIK}

\begin{itemize}
\item Title of publication: A multigene assay to predict recurrence of tamoxifen-treated, node-negative breast cancer.
\item Authors: S Paik S Shak G Tang C Kim J Baker M Cronin FL Baehner MG Walker D Watson T Park W Hiller ER Fisher DL Wickerham J Bryant N Wolmark 
\item Journal: N Engl J Med
\item Date of publication: Dec 2004
\item PubMed ID: \href{http://www.ncbi.nlm.nih.gov/pubmed?term=15591335}{15591335}
\end{itemize}
16 genes symbols from this signature had aliases in Unigene. Among them, 16 are printed on the microarrays used here-in.

\includegraphics[width=0.3\textwidth]{../output-nki-os/km-os-org-PAIK.pdf}
\includegraphics[width=0.3\textwidth]{../output-nki-os/km-os-adj-PAIK.pdf}
\includegraphics[width=0.3\textwidth]{../output-nki-os/cor-pc-PAIK.pdf}

\includegraphics[width=0.3\textwidth]{../output-loi-os/km-os-org-PAIK.pdf}
\includegraphics[width=0.3\textwidth]{../output-loi-os/km-os-adj-PAIK.pdf}
\includegraphics[width=0.3\textwidth]{../output-loi-os/cor-pc-PAIK.pdf}

\subsection{PAWITAN}

\begin{itemize}
\item Title of publication: Intrinsic molecular signature of breast cancer in a population-based cohort of 412 patients.
\item Authors: S Calza P Hall G Auer J Bjöhle S Klaar U Kronenwett ET Liu L Miller A Ploner J Smeds J Bergh Y Pawitan 
\item Journal: Breast Cancer Res
\item Date of publication: Month 2006
\item PubMed ID: \href{http://www.ncbi.nlm.nih.gov/pubmed?term=16846532}{16846532}
\end{itemize}
46 genes symbols from this signature had aliases in Unigene. Among them, 41 are printed on the microarrays used here-in.

\includegraphics[width=0.3\textwidth]{../output-nki-os/km-os-org-PAWITAN.pdf}
\includegraphics[width=0.3\textwidth]{../output-nki-os/km-os-adj-PAWITAN.pdf}
\includegraphics[width=0.3\textwidth]{../output-nki-os/cor-pc-PAWITAN.pdf}

\includegraphics[width=0.3\textwidth]{../output-loi-os/km-os-org-PAWITAN.pdf}
\includegraphics[width=0.3\textwidth]{../output-loi-os/km-os-adj-PAWITAN.pdf}
\includegraphics[width=0.3\textwidth]{../output-loi-os/cor-pc-PAWITAN.pdf}

\subsection{PEI}

\begin{itemize}
\item Title of publication: CDK inhibitor p18(INK4c) is a downstream target of GATA3 and restrains mammary luminal progenitor cell proliferation and tumorigenesis.
\item Authors: XH Pei F Bai MD Smith J Usary C Fan SY Pai IC Ho CM Perou Y Xiong 
\item Journal: Cancer Cell
\item Date of publication: May 2009
\item PubMed ID: \href{http://www.ncbi.nlm.nih.gov/pubmed?term=19411068}{19411068}
\end{itemize}
2 genes symbols from this signature had aliases in Unigene. Among them, 2 are printed on the microarrays used here-in.

\includegraphics[width=0.3\textwidth]{../output-nki-os/km-os-org-PEI.pdf}
\includegraphics[width=0.3\textwidth]{../output-nki-os/km-os-adj-PEI.pdf}
\includegraphics[width=0.3\textwidth]{../output-nki-os/cor-pc-PEI.pdf}

\includegraphics[width=0.3\textwidth]{../output-loi-os/km-os-org-PEI.pdf}
\includegraphics[width=0.3\textwidth]{../output-loi-os/km-os-adj-PEI.pdf}
\includegraphics[width=0.3\textwidth]{../output-loi-os/cor-pc-PEI.pdf}

\subsection{RAMASWAMY}

\begin{itemize}
\item Title of publication: A molecular signature of metastasis in primary solid tumors.
\item Authors: S Ramaswamy KN Ross ES Lander TR Golub 
\item Journal: Nat Genet
\item Date of publication: Jan 2003
\item PubMed ID: \href{http://www.ncbi.nlm.nih.gov/pubmed?term=12469122}{12469122}
\end{itemize}
16 genes symbols from this signature had aliases in Unigene. Among them, 14 are printed on the microarrays used here-in.

\includegraphics[width=0.3\textwidth]{../output-nki-os/km-os-org-RAMASWAMY.pdf}
\includegraphics[width=0.3\textwidth]{../output-nki-os/km-os-adj-RAMASWAMY.pdf}
\includegraphics[width=0.3\textwidth]{../output-nki-os/cor-pc-RAMASWAMY.pdf}

\includegraphics[width=0.3\textwidth]{../output-loi-os/km-os-org-RAMASWAMY.pdf}
\includegraphics[width=0.3\textwidth]{../output-loi-os/km-os-adj-RAMASWAMY.pdf}
\includegraphics[width=0.3\textwidth]{../output-loi-os/cor-pc-RAMASWAMY.pdf}

\subsection{REUTER}

\begin{itemize}
\item Title of publication: Modeling inducible human tissue neoplasia identifies an extracellular matrix interaction network involved in cancer progression.
\item Authors: JA Reuter S Ortiz-Urda M Kretz J Garcia FA Scholl AM Pasmooij D Cassarino HY Chang PA Khavari 
\item Journal: Cancer Cell
\item Date of publication: Jun 2009
\item PubMed ID: \href{http://www.ncbi.nlm.nih.gov/pubmed?term=19477427}{19477427}
\end{itemize}
714 genes symbols from this signature had aliases in Unigene. Among them, 634 are printed on the microarrays used here-in.

\includegraphics[width=0.3\textwidth]{../output-nki-os/km-os-org-REUTER.pdf}
\includegraphics[width=0.3\textwidth]{../output-nki-os/km-os-adj-REUTER.pdf}
\includegraphics[width=0.3\textwidth]{../output-nki-os/cor-pc-REUTER.pdf}

\includegraphics[width=0.3\textwidth]{../output-loi-os/km-os-org-REUTER.pdf}
\includegraphics[width=0.3\textwidth]{../output-loi-os/km-os-adj-REUTER.pdf}
\includegraphics[width=0.3\textwidth]{../output-loi-os/cor-pc-REUTER.pdf}

\subsection{RHODES}

\begin{itemize}
\item Title of publication: Large-scale meta-analysis of cancer microarray data identifies common transcriptional profiles of neoplastic transformation and progression.
\item Authors: DR Rhodes J Yu K Shanker N Deshpande R Varambally D Ghosh T Barrette A Pandey AM Chinnaiyan 
\item Journal: Proc Natl Acad Sci U S A
\item Date of publication: Jun 2004
\item PubMed ID: \href{http://www.ncbi.nlm.nih.gov/pubmed?term=15184677}{15184677}
\end{itemize}
67 genes symbols from this signature had aliases in Unigene. Among them, 61 are printed on the microarrays used here-in.

\includegraphics[width=0.3\textwidth]{../output-nki-os/km-os-org-RHODES.pdf}
\includegraphics[width=0.3\textwidth]{../output-nki-os/km-os-adj-RHODES.pdf}
\includegraphics[width=0.3\textwidth]{../output-nki-os/cor-pc-RHODES.pdf}

\includegraphics[width=0.3\textwidth]{../output-loi-os/km-os-org-RHODES.pdf}
\includegraphics[width=0.3\textwidth]{../output-loi-os/km-os-adj-RHODES.pdf}
\includegraphics[width=0.3\textwidth]{../output-loi-os/cor-pc-RHODES.pdf}

\subsection{SAAL}

\begin{itemize}
\item Title of publication: Poor prognosis in carcinoma is associated with a gene expression signature of aberrant PTEN tumor suppressor pathway activity.
\item Authors: LH Saal P Johansson K Holm SK Gruvberger-Saal QB She M Maurer S Koujak AA Ferrando P Malmström L Memeo J Isola PO Bendahl N Rosen H Hibshoosh M Ringnér A Borg R Parsons 
\item Journal: Proc Natl Acad Sci U S A
\item Date of publication: May 2007
\item PubMed ID: \href{http://www.ncbi.nlm.nih.gov/pubmed?term=17452630}{17452630}
\end{itemize}
162 genes symbols from this signature had aliases in Unigene. Among them, 144 are printed on the microarrays used here-in.

\includegraphics[width=0.3\textwidth]{../output-nki-os/km-os-org-SAAL.pdf}
\includegraphics[width=0.3\textwidth]{../output-nki-os/km-os-adj-SAAL.pdf}
\includegraphics[width=0.3\textwidth]{../output-nki-os/cor-pc-SAAL.pdf}

\includegraphics[width=0.3\textwidth]{../output-loi-os/km-os-org-SAAL.pdf}
\includegraphics[width=0.3\textwidth]{../output-loi-os/km-os-adj-SAAL.pdf}
\includegraphics[width=0.3\textwidth]{../output-loi-os/cor-pc-SAAL.pdf}

\subsection{SHIPITSIN}

\begin{itemize}
\item Title of publication: Molecular definition of breast tumor heterogeneity.
\item Authors: M Shipitsin LL Campbell P Argani S Weremowicz N Bloushtain-Qimron J Yao T Nikolskaya T Serebryiskaya R Beroukhim M Hu MK Halushka S Sukumar LM Parker KS Anderson LN Harris JE Garber AL Richardson SJ Schnitt Y Nikolsky RS Gelman K Polyak 
\item Journal: Cancer Cell
\item Date of publication: Mar 2007
\item PubMed ID: \href{http://www.ncbi.nlm.nih.gov/pubmed?term=17349583}{17349583}
\end{itemize}
56 genes symbols from this signature had aliases in Unigene. Among them, 53 are printed on the microarrays used here-in.

\includegraphics[width=0.3\textwidth]{../output-nki-os/km-os-org-SHIPITSIN.pdf}
\includegraphics[width=0.3\textwidth]{../output-nki-os/km-os-adj-SHIPITSIN.pdf}
\includegraphics[width=0.3\textwidth]{../output-nki-os/cor-pc-SHIPITSIN.pdf}

\includegraphics[width=0.3\textwidth]{../output-loi-os/km-os-org-SHIPITSIN.pdf}
\includegraphics[width=0.3\textwidth]{../output-loi-os/km-os-adj-SHIPITSIN.pdf}
\includegraphics[width=0.3\textwidth]{../output-loi-os/cor-pc-SHIPITSIN.pdf}

\subsection{SORLIE}

\begin{itemize}
\item Title of publication: Repeated observation of breast tumor subtypes in independent gene expression data sets.
\item Authors: T Sorlie R Tibshirani J Parker T Hastie JS Marron A Nobel S Deng H Johnsen R Pesich S Geisler J Demeter CM Perou PE Lønning PO Brown AL Børresen-Dale D Botstein 
\item Journal: Proc Natl Acad Sci U S A
\item Date of publication: Jul 2003
\item PubMed ID: \href{http://www.ncbi.nlm.nih.gov/pubmed?term=12829800}{12829800}
\end{itemize}
15 genes symbols from this signature had aliases in Unigene. Among them, 14 are printed on the microarrays used here-in.

\includegraphics[width=0.3\textwidth]{../output-nki-os/km-os-org-SORLIE.pdf}
\includegraphics[width=0.3\textwidth]{../output-nki-os/km-os-adj-SORLIE.pdf}
\includegraphics[width=0.3\textwidth]{../output-nki-os/cor-pc-SORLIE.pdf}

\includegraphics[width=0.3\textwidth]{../output-loi-os/km-os-org-SORLIE.pdf}
\includegraphics[width=0.3\textwidth]{../output-loi-os/km-os-adj-SORLIE.pdf}
\includegraphics[width=0.3\textwidth]{../output-loi-os/cor-pc-SORLIE.pdf}

\subsection{SOTIRIOU-93}

\begin{itemize}
\item Title of publication: Breast cancer classification and prognosis based on gene expression profiles from a population-based study.
\item Authors: C Sotiriou SY Neo LM McShane EL Korn PM Long A Jazaeri P Martiat SB Fox AL Harris ET Liu 
\item Journal: Proc Natl Acad Sci U S A
\item Date of publication: Sep 2003
\item PubMed ID: \href{http://www.ncbi.nlm.nih.gov/pubmed?term=12917485}{12917485}
\end{itemize}
343 genes symbols from this signature had aliases in Unigene. Among them, 317 are printed on the microarrays used here-in.

\includegraphics[width=0.3\textwidth]{../output-nki-os/km-os-org-SOTIRIOU-93.pdf}
\includegraphics[width=0.3\textwidth]{../output-nki-os/km-os-adj-SOTIRIOU-93.pdf}
\includegraphics[width=0.3\textwidth]{../output-nki-os/cor-pc-SOTIRIOU-93.pdf}

\includegraphics[width=0.3\textwidth]{../output-loi-os/km-os-org-SOTIRIOU-93.pdf}
\includegraphics[width=0.3\textwidth]{../output-loi-os/km-os-adj-SOTIRIOU-93.pdf}
\includegraphics[width=0.3\textwidth]{../output-loi-os/cor-pc-SOTIRIOU-93.pdf}

\subsection{SOTIRIOU-GGI}

\begin{itemize}
\item Title of publication: Gene expression profiling in breast cancer: understanding the molecular basis of histologic grade to improve prognosis.
\item Authors: C Sotiriou P Wirapati S Loi A Harris S Fox J Smeds H Nordgren P Farmer V Praz B Haibe-Kains C Desmedt D Larsimont F Cardoso H Peterse D Nuyten M Buyse MJ Van de Vijver J Bergh M Piccart M Delorenzi 
\item Journal: J Natl Cancer Inst
\item Date of publication: Feb 2006
\item PubMed ID: \href{http://www.ncbi.nlm.nih.gov/pubmed?term=16478745}{16478745}
\end{itemize}
90 genes symbols from this signature had aliases in Unigene. Among them, 90 are printed on the microarrays used here-in.

\includegraphics[width=0.3\textwidth]{../output-nki-os/km-os-org-SOTIRIOU-GGI.pdf}
\includegraphics[width=0.3\textwidth]{../output-nki-os/km-os-adj-SOTIRIOU-GGI.pdf}
\includegraphics[width=0.3\textwidth]{../output-nki-os/cor-pc-SOTIRIOU-GGI.pdf}

\includegraphics[width=0.3\textwidth]{../output-loi-os/km-os-org-SOTIRIOU-GGI.pdf}
\includegraphics[width=0.3\textwidth]{../output-loi-os/km-os-adj-SOTIRIOU-GGI.pdf}
\includegraphics[width=0.3\textwidth]{../output-loi-os/cor-pc-SOTIRIOU-GGI.pdf}

\subsection{META-PCNA}

This publication.
129 genes symbols from this signature had aliases in Unigene. Among them, 120 are printed on the microarrays used here-in.

\includegraphics[width=0.3\textwidth]{../output-nki-os/km-os-org-META-PCNA.pdf}
\includegraphics[width=0.3\textwidth]{../output-nki-os/km-os-adj-META-PCNA.pdf}
\includegraphics[width=0.3\textwidth]{../output-nki-os/cor-pc-META-PCNA.pdf}

\includegraphics[width=0.3\textwidth]{../output-loi-os/km-os-org-META-PCNA.pdf}
\includegraphics[width=0.3\textwidth]{../output-loi-os/km-os-adj-META-PCNA.pdf}
\includegraphics[width=0.3\textwidth]{../output-loi-os/cor-pc-META-PCNA.pdf}

\subsection{TAUBE}

\begin{itemize}
\item Title of publication: Core epithelial-to-mesenchymal transition interactome gene-expression signature is associated with claudin-low and metaplastic breast cancer subtypes.
\item Authors: JH Taube JI Herschkowitz K Komurov AY Zhou S Gupta J Yang K Hartwell TT Onder PB Gupta KW Evans BG Hollier PT Ram ES Lander JM Rosen RA Weinberg SA Mani 
\item Journal: Proc Natl Acad Sci U S A
\item Date of publication: Aug 2010
\item PubMed ID: \href{http://www.ncbi.nlm.nih.gov/pubmed?term=20713713}{20713713}
\end{itemize}
242 genes symbols from this signature had aliases in Unigene. Among them, 209 are printed on the microarrays used here-in.

\includegraphics[width=0.3\textwidth]{../output-nki-os/km-os-org-TAUBE.pdf}
\includegraphics[width=0.3\textwidth]{../output-nki-os/km-os-adj-TAUBE.pdf}
\includegraphics[width=0.3\textwidth]{../output-nki-os/cor-pc-TAUBE.pdf}

\includegraphics[width=0.3\textwidth]{../output-loi-os/km-os-org-TAUBE.pdf}
\includegraphics[width=0.3\textwidth]{../output-loi-os/km-os-adj-TAUBE.pdf}
\includegraphics[width=0.3\textwidth]{../output-loi-os/cor-pc-TAUBE.pdf}

\subsection{TAVAZOIE}

\begin{itemize}
\item Title of publication: Endogenous human microRNAs that suppress breast cancer metastasis.
\item Authors: SF Tavazoie C Alarcón T Oskarsson D Padua Q Wang PD Bos WL Gerald J Massagué 
\item Journal: Nature
\item Date of publication: Jan 2008
\item PubMed ID: \href{http://www.ncbi.nlm.nih.gov/pubmed?term=18185580}{18185580}
\end{itemize}
6 genes symbols from this signature had aliases in Unigene. Among them, 5 are printed on the microarrays used here-in.

\includegraphics[width=0.3\textwidth]{../output-nki-os/km-os-org-TAVAZOIE.pdf}
\includegraphics[width=0.3\textwidth]{../output-nki-os/km-os-adj-TAVAZOIE.pdf}
\includegraphics[width=0.3\textwidth]{../output-nki-os/cor-pc-TAVAZOIE.pdf}

\includegraphics[width=0.3\textwidth]{../output-loi-os/km-os-org-TAVAZOIE.pdf}
\includegraphics[width=0.3\textwidth]{../output-loi-os/km-os-adj-TAVAZOIE.pdf}
\includegraphics[width=0.3\textwidth]{../output-loi-os/cor-pc-TAVAZOIE.pdf}

\subsection{VALASTYAN}

\begin{itemize}
\item Title of publication: A pleiotropically acting microRNA, miR-31, inhibits breast cancer metastasis.
\item Authors: S Valastyan F Reinhardt N Benaich D Calogrias AM Szász ZC Wang JE Brock AL Richardson RA Weinberg 
\item Journal: Cell
\item Date of publication: Jun 2009
\item PubMed ID: \href{http://www.ncbi.nlm.nih.gov/pubmed?term=19524507}{19524507}
\end{itemize}
6 genes symbols from this signature had aliases in Unigene. Among them, 6 are printed on the microarrays used here-in.

\includegraphics[width=0.3\textwidth]{../output-nki-os/km-os-org-VALASTYAN.pdf}
\includegraphics[width=0.3\textwidth]{../output-nki-os/km-os-adj-VALASTYAN.pdf}
\includegraphics[width=0.3\textwidth]{../output-nki-os/cor-pc-VALASTYAN.pdf}

\includegraphics[width=0.3\textwidth]{../output-loi-os/km-os-org-VALASTYAN.pdf}
\includegraphics[width=0.3\textwidth]{../output-loi-os/km-os-adj-VALASTYAN.pdf}
\includegraphics[width=0.3\textwidth]{../output-loi-os/cor-pc-VALASTYAN.pdf}

\subsection{VANTVEER}

\begin{itemize}
\item Title of publication: A gene-expression signature as a predictor of survival in breast cancer.
\item Authors: MJ van de Vijver YD He LJ van't Veer H Dai AA Hart DW Voskuil GJ Schreiber JL Peterse C Roberts MJ Marton M Parrish D Atsma A Witteveen A Glas L Delahaye T van der Velde H Bartelink S Rodenhuis ET Rutgers SH Friend R Bernards 
\item Journal: N Engl J Med
\item Date of publication: Dec 2002
\item PubMed ID: \href{http://www.ncbi.nlm.nih.gov/pubmed?term=12490681}{12490681}
\end{itemize}
60 genes symbols from this signature had aliases in Unigene. Among them, 55 are printed on the microarrays used here-in.

\includegraphics[width=0.3\textwidth]{../output-nki-os/km-os-org-VANTVEER.pdf}
\includegraphics[width=0.3\textwidth]{../output-nki-os/km-os-adj-VANTVEER.pdf}
\includegraphics[width=0.3\textwidth]{../output-nki-os/cor-pc-VANTVEER.pdf}

\includegraphics[width=0.3\textwidth]{../output-loi-os/km-os-org-VANTVEER.pdf}
\includegraphics[width=0.3\textwidth]{../output-loi-os/km-os-adj-VANTVEER.pdf}
\includegraphics[width=0.3\textwidth]{../output-loi-os/cor-pc-VANTVEER.pdf}

\subsection{WANG-76}

\begin{itemize}
\item Title of publication: Gene-expression profiles to predict distant metastasis of lymph-node-negative primary breast cancer.
\item Authors: Y Wang JG Klijn Y Zhang AM Sieuwerts MP Look F Yang D Talantov M Timmermans ME Meijer-van Gelder J Yu T Jatkoe EM Berns D Atkins JA Foekens 
\item Journal: Lancet
\item Date of publication: Month Year
\item PubMed ID: \href{http://www.ncbi.nlm.nih.gov/pubmed?term=15721472}{15721472}
\end{itemize}
69 genes symbols from this signature had aliases in Unigene. Among them, 59 are printed on the microarrays used here-in.

\includegraphics[width=0.3\textwidth]{../output-nki-os/km-os-org-WANG-76.pdf}
\includegraphics[width=0.3\textwidth]{../output-nki-os/km-os-adj-WANG-76.pdf}
\includegraphics[width=0.3\textwidth]{../output-nki-os/cor-pc-WANG-76.pdf}

\includegraphics[width=0.3\textwidth]{../output-loi-os/km-os-org-WANG-76.pdf}
\includegraphics[width=0.3\textwidth]{../output-loi-os/km-os-adj-WANG-76.pdf}
\includegraphics[width=0.3\textwidth]{../output-loi-os/cor-pc-WANG-76.pdf}

\subsection{WANG-ALK5T204D}

\begin{itemize}
\item Title of publication: Transforming growth factor beta engages TACE and ErbB3 to activate phosphatidylinositol-3 kinase/Akt in ErbB2-overexpressing breast cancer and desensitizes cells to trastuzumab.
\item Authors: SE Wang B Xiang M Guix MG Olivares J Parker CH Chung A Pandiella CL Arteaga 
\item Journal: Mol Cell Biol
\item Date of publication: Sep 2008
\item PubMed ID: \href{http://www.ncbi.nlm.nih.gov/pubmed?term=18625725}{18625725}
\end{itemize}
239 genes symbols from this signature had aliases in Unigene. Among them, 188 are printed on the microarrays used here-in.

\includegraphics[width=0.3\textwidth]{../output-nki-os/km-os-org-WANG-ALK5T204D.pdf}
\includegraphics[width=0.3\textwidth]{../output-nki-os/km-os-adj-WANG-ALK5T204D.pdf}
\includegraphics[width=0.3\textwidth]{../output-nki-os/cor-pc-WANG-ALK5T204D.pdf}

\includegraphics[width=0.3\textwidth]{../output-loi-os/km-os-org-WANG-ALK5T204D.pdf}
\includegraphics[width=0.3\textwidth]{../output-loi-os/km-os-adj-WANG-ALK5T204D.pdf}
\includegraphics[width=0.3\textwidth]{../output-loi-os/cor-pc-WANG-ALK5T204D.pdf}

\subsection{WELM}

\begin{itemize}
\item Title of publication: The macrophage-stimulating protein pathway promotes metastasis in a mouse model for breast cancer and predicts poor prognosis in humans.
\item Authors: AL Welm JB Sneddon C Taylor DS Nuyten MJ van de Vijver BH Hasegawa JM Bishop 
\item Journal: Proc Natl Acad Sci U S A
\item Date of publication: May 2007
\item PubMed ID: \href{http://www.ncbi.nlm.nih.gov/pubmed?term=17456594}{17456594}
\end{itemize}
3 genes symbols from this signature had aliases in Unigene. Among them, 3 are printed on the microarrays used here-in.

\includegraphics[width=0.3\textwidth]{../output-nki-os/km-os-org-WELM.pdf}
\includegraphics[width=0.3\textwidth]{../output-nki-os/km-os-adj-WELM.pdf}
\includegraphics[width=0.3\textwidth]{../output-nki-os/cor-pc-WELM.pdf}

\includegraphics[width=0.3\textwidth]{../output-loi-os/km-os-org-WELM.pdf}
\includegraphics[width=0.3\textwidth]{../output-loi-os/km-os-adj-WELM.pdf}
\includegraphics[width=0.3\textwidth]{../output-loi-os/cor-pc-WELM.pdf}

\subsection{WEST}

\begin{itemize}
\item Title of publication: Determination of stromal signatures in breast carcinoma.
\item Authors: RB West DS Nuyten S Subramanian TO Nielsen CL Corless BP Rubin K Montgomery S Zhu R Patel T Hernandez-Boussard JR Goldblum PO Brown M van de Vijver M van de Rijn 
\item Journal: PLoS Biol
\item Date of publication: Jun 2005
\item PubMed ID: \href{http://www.ncbi.nlm.nih.gov/pubmed?term=15869330}{15869330}
\end{itemize}
468 genes symbols from this signature had aliases in Unigene. Among them, 402 are printed on the microarrays used here-in.

\includegraphics[width=0.3\textwidth]{../output-nki-os/km-os-org-WEST.pdf}
\includegraphics[width=0.3\textwidth]{../output-nki-os/km-os-adj-WEST.pdf}
\includegraphics[width=0.3\textwidth]{../output-nki-os/cor-pc-WEST.pdf}

\includegraphics[width=0.3\textwidth]{../output-loi-os/km-os-org-WEST.pdf}
\includegraphics[width=0.3\textwidth]{../output-loi-os/km-os-adj-WEST.pdf}
\includegraphics[width=0.3\textwidth]{../output-loi-os/cor-pc-WEST.pdf}

\subsection{WHITFIELD}

\begin{itemize}
\item Title of publication: Identification of genes periodically expressed in the human cell cycle and their expression in tumors.
\item Authors: ML Whitfield G Sherlock AJ Saldanha JI Murray CA Ball KE Alexander JC Matese CM Perou MM Hurt PO Brown D Botstein 
\item Journal: Mol Biol Cell
\item Date of publication: Jun 2002
\item PubMed ID: \href{http://www.ncbi.nlm.nih.gov/pubmed?term=12058064}{12058064}
\end{itemize}
587 genes symbols from this signature had aliases in Unigene. Among them, 522 are printed on the microarrays used here-in.

\includegraphics[width=0.3\textwidth]{../output-nki-os/km-os-org-WHITFIELD.pdf}
\includegraphics[width=0.3\textwidth]{../output-nki-os/km-os-adj-WHITFIELD.pdf}
\includegraphics[width=0.3\textwidth]{../output-nki-os/cor-pc-WHITFIELD.pdf}

\includegraphics[width=0.3\textwidth]{../output-loi-os/km-os-org-WHITFIELD.pdf}
\includegraphics[width=0.3\textwidth]{../output-loi-os/km-os-adj-WHITFIELD.pdf}
\includegraphics[width=0.3\textwidth]{../output-loi-os/cor-pc-WHITFIELD.pdf}

\subsection{WONG-ESC}

\begin{itemize}
\item Title of publication: Module map of stem cell genes guides creation of epithelial cancer stem cells.
\item Authors: DJ Wong H Liu TW Ridky D Cassarino E Segal HY Chang 
\item Journal: Cell Stem Cell
\item Date of publication: Apr 2008
\item PubMed ID: \href{http://www.ncbi.nlm.nih.gov/pubmed?term=18397753}{18397753}
\end{itemize}
335 genes symbols from this signature had aliases in Unigene. Among them, 307 are printed on the microarrays used here-in.

\includegraphics[width=0.3\textwidth]{../output-nki-os/km-os-org-WONG-ESC.pdf}
\includegraphics[width=0.3\textwidth]{../output-nki-os/km-os-adj-WONG-ESC.pdf}
\includegraphics[width=0.3\textwidth]{../output-nki-os/cor-pc-WONG-ESC.pdf}

\includegraphics[width=0.3\textwidth]{../output-loi-os/km-os-org-WONG-ESC.pdf}
\includegraphics[width=0.3\textwidth]{../output-loi-os/km-os-adj-WONG-ESC.pdf}
\includegraphics[width=0.3\textwidth]{../output-loi-os/cor-pc-WONG-ESC.pdf}

\subsection{WONG-MITOCHON}

\begin{itemize}
\item Title of publication: Revealing targeted therapy for human cancer by gene module maps.
\item Authors: DJ Wong DS Nuyten A Regev M Lin AS Adler E Segal MJ van de Vijver HY Chang 
\item Journal: Cancer Res
\item Date of publication: Jan 2008
\item PubMed ID: \href{http://www.ncbi.nlm.nih.gov/pubmed?term=18199530}{18199530}
\end{itemize}
217 genes symbols from this signature had aliases in Unigene. Among them, 212 are printed on the microarrays used here-in.

\includegraphics[width=0.3\textwidth]{../output-nki-os/km-os-org-WONG-MITOCHON.pdf}
\includegraphics[width=0.3\textwidth]{../output-nki-os/km-os-adj-WONG-MITOCHON.pdf}
\includegraphics[width=0.3\textwidth]{../output-nki-os/cor-pc-WONG-MITOCHON.pdf}

\includegraphics[width=0.3\textwidth]{../output-loi-os/km-os-org-WONG-MITOCHON.pdf}
\includegraphics[width=0.3\textwidth]{../output-loi-os/km-os-adj-WONG-MITOCHON.pdf}
\includegraphics[width=0.3\textwidth]{../output-loi-os/cor-pc-WONG-MITOCHON.pdf}

\subsection{WONG-PROTEAS}

\begin{itemize}
\item Title of publication: Revealing targeted therapy for human cancer by gene module maps.
\item Authors: DJ Wong DS Nuyten A Regev M Lin AS Adler E Segal MJ van de Vijver HY Chang 
\item Journal: Cancer Res
\item Date of publication: Jan 2008
\item PubMed ID: \href{http://www.ncbi.nlm.nih.gov/pubmed?term=18199530}{18199530}
\end{itemize}
46 genes symbols from this signature had aliases in Unigene. Among them, 44 are printed on the microarrays used here-in.

\includegraphics[width=0.3\textwidth]{../output-nki-os/km-os-org-WONG-PROTEAS.pdf}
\includegraphics[width=0.3\textwidth]{../output-nki-os/km-os-adj-WONG-PROTEAS.pdf}
\includegraphics[width=0.3\textwidth]{../output-nki-os/cor-pc-WONG-PROTEAS.pdf}

\includegraphics[width=0.3\textwidth]{../output-loi-os/km-os-org-WONG-PROTEAS.pdf}
\includegraphics[width=0.3\textwidth]{../output-loi-os/km-os-adj-WONG-PROTEAS.pdf}
\includegraphics[width=0.3\textwidth]{../output-loi-os/cor-pc-WONG-PROTEAS.pdf}

\subsection{YU}

\begin{itemize}
\item Title of publication: A polycomb repression signature in metastatic prostate cancer predicts cancer outcome.
\item Authors: J Yu J Yu DR Rhodes SA Tomlins X Cao G Chen R Mehra X Wang D Ghosh RB Shah S Varambally KJ Pienta AM Chinnaiyan 
\item Journal: Cancer Res
\item Date of publication: Nov 2007
\item PubMed ID: \href{http://www.ncbi.nlm.nih.gov/pubmed?term=18006806}{18006806}
\end{itemize}
14 genes symbols from this signature had aliases in Unigene. Among them, 14 are printed on the microarrays used here-in.

\includegraphics[width=0.3\textwidth]{../output-nki-os/km-os-org-YU.pdf}
\includegraphics[width=0.3\textwidth]{../output-nki-os/km-os-adj-YU.pdf}
\includegraphics[width=0.3\textwidth]{../output-nki-os/cor-pc-YU.pdf}

\includegraphics[width=0.3\textwidth]{../output-loi-os/km-os-org-YU.pdf}
\includegraphics[width=0.3\textwidth]{../output-loi-os/km-os-adj-YU.pdf}
\includegraphics[width=0.3\textwidth]{../output-loi-os/cor-pc-YU.pdf}
