# Supplementary material for: Most Random Gene Expression Signatures Are Significantly Associated with Breast Cancer Outcome
Source: PLoS Comput Biol. 2011 Oct 20;7(10):e1002240. doi: 10.1371/journal.pcbi.1002240 (PMC3197658; doi:10.1371/journal.pcbi.1002240)
Supplement: Dataset S1 — Script and data underlying this paper (size is 87 MB, unpack with UNIX bunzip2 then ‘tar xvf’). (BZIP2) [file pcbi.1002240.s001.zip › ploscb-venet-dumont-detours/tex/methods.tex]

\section{Additional methods and controls}

\subsection{Estimating outcome association of multi-genes signatures}

In order to systematically compare the published signatures to random
signatures and evaluate the relation between outcome association and
meta-PCNA, we needed an outcome association estimation procedure that
is robust and fully automated. 

A number of studies in the 47 reviewed stratified good and
bad prognosis groups according to the two main clusters obtained from
hierarchical clustering (HC) applied to the genes in their
signatures. This method can be automated. HC, however, is notoriously
unstable.

We investigated two variants of the idea of stratifying the cohort
with an unsupervised classification procedure. The first one is kmeans
(R's {\tt kmeans}), the second consists in computing the first
principal component (PC1) of the signature (with R's prcomp) and then
split the cohort according to the median of PC1. 

HC was run as implemented by {\tt hcluster} ({\tt amap} R's package)
with average linkage and the $1-\mbox{correlation}$ distance. 

The following preprocessing was applied before any of the three
stratification steps. Probes mapping to the same gene were
averaged and, following Ramaswamy et al. (Nat. Genet., 2003), data
were median polished (R's {\tt medpolish}). 

Given a binary stratification of the cohort, the hazard ratio (HR) and the related
log-rank p-values were computed with the standard Cox procedure
implemented in R's {\tt coxph}.

Which of HC, kmeans or PC1 is best? The method should be sensitive
enough to detect associations with outcome. In addition, the outcome
association of a signature should not change substantially if 10\% of
patients among the 295 patients of the van de Vijver et al. (NEJM,
2002) cohort are removed at random. Therefore, we estimated HR and
p-values for all 47 signatures and the three dimension reduction
methods across 1,000 runs with 10\% of the samples randomly
held aside. Estimates of HR and p-values are shown Figure S1 below.

\begin{figure*}

\includegraphics[width=0.5\textwidth]{../output-nki-os/boxplot-outcome-methods-hr.pdf}
\includegraphics[width=0.5\textwidth]{../output-nki-os/boxplot-outcome-methods-p.pdf}

\caption[Figure S1]{Hazard ratios (left) and log rank p-values (right)
  were computed for each signature and each dimension reduction
  methods over 1,000 versions of the cohort, each with 10\% of the
  tumors removed at random. Red: HC; green: kmeans; blue: PC1; $\times$
  symbols denote values for the full 295 tumors data set (p-values are
  in general slightly higher in the full data set due to increased
  statistical power). Boxes show the inter-quartile range and whiskers
  extreme values.}

\end{figure*}

Visual inspection of the boxplots suggests that PC1 yields higher
hazard ratios and smaller log rank p-values, overall, than HC and even
more so, kmeans. This higher sensitivity is confirmed ($p<0.01$) by a
robust multivariate analysis ({\tt lmRob} from R's {\tt robust} package) on the
factors 'dimension reduction method' and 'signature'. PC1 also yields
more stable estimates than HC. Therefore, we based our analysis on
PC1.


\subsection{Adjusting expression for a permuted, nonsense, index does not impact
  outcome association}

Any procedure that damage the data would degrade its association with
outcome. For example, replacing expression measures by random noise,
or a bug in the adjustment script would have the effect presented in
the forrest plot Fig.~3 in the main text. To control this was not
occuring with our adjustment procedure we permuted the meta-PCNA index
randomly among samples, and recalculated the forrest plot. Outcome
association is preserved with this permuted, nonsense, index.

\begin{figure*}

\includegraphics[width=0.5\textwidth]{../output-nki-os/forestplot.pdf}
\includegraphics[width=0.5\textwidth]{../output-nki-os/forestplot-permuted-index.pdf}

\caption[Figure S2]{Left, forest plot for published signatures association
  with outcome in the original data (blue) and in data adjusted for
  the meta-PCNA index (red), it is  Fig.~3 in the main text. Right, negative
  control: the data were adjusted with a permuted meta-PCNA index.
}

\end{figure*}
