# Supplementary material for: Most Random Gene Expression Signatures Are Significantly Associated with Breast Cancer Outcome
Source: PLoS Comput Biol. 2011 Oct 20;7(10):e1002240. doi: 10.1371/journal.pcbi.1002240 (PMC3197658; doi:10.1371/journal.pcbi.1002240)
Supplement: Dataset S1 — Script and data underlying this paper (size is 87 MB, unpack with UNIX bunzip2 then ‘tar xvf’). (BZIP2) [file pcbi.1002240.s001.zip › ploscb-venet-dumont-detours/tex/supplementary-information.tex]

\documentclass[a4paper,11pt]{article}
\usepackage{graphicx}
\usepackage[colorlinks=true,pagebackref=true,linkcolor=blue,pagecolor=blue,urlcolor=blue,citecolor=blue]{hyperref}

\title{Supplementary analysis for:\\ Most random gene expression signatures are significantly associated with breast cancer outcome}
\author{David Venet, Jacques E. Dumont and Vincent
Detours\thanks{Correspondence to \href{mailto:vdetours@ulb.ac.be}{vdetours@ulb.ac.be}}}


\begin{document}

\maketitle
\tableofcontents
\input{methods}
\newpage
\input{individual-signature-report}

\end{document}
